# Supplementary material for: Aqua­{6,6′-dieth­oxy-2,2′-[ethane-1,2-diyl­bis(nitrilo­methanylyl­idene)]diphen­olato}zinc
Source: Acta Crystallogr Sect E Struct Rep Online. 2011 Aug 11;67(Pt 9):m1220. doi: 10.1107/S1600536811031497 (PMC3200652; doi:10.1107/S1600536811031497)
Supplement: Supplementary file 1 [file e-67-m1220-sup1.cif]

##############################################################################
#                                                                            #
# This CIF contains the data in a paper accepted for publication in          #
# Acta Crystallographica Section E. It conforms to the requirements of       #
# Notes for Authors for Acta Crystallographica Section E, and has been       #
# peer reviewed under the auspices of the IUCr Commission on Journals.       #
#                                                                            #
# Full details of the Crystallographic Information File format               #
# are given in the paper "The Crystallographic Information File (CIF):       #
# a New Standard Archive File for Crystallography" by S. R. Hall, F. H.      #
# Allen and I. D. Brown [Acta Cryst. (1991), A47, 655-685].                  #
#                                                                            #
# The current version of the core CIF dictionary is obtainable from          #
# ftp://ftp.iucr.org/pub/cif_core.dic.                                       #
#                                                                            #
# Software is freely available for graphical display of the structure(s)     #
# in this CIF. For information consult the CIF software page                 #
# http://www.iucr.org/resources/cif/software.                                #
#                                                                            #
# This file may be used for bona fide research purposes within the           #
# scientific community so long as proper attribution is given to the journal # 
# article from which it was obtained.                                        #
#                                                                            #
##############################################################################
data_global
_audit_creation_method     'form.cif (version 2.0)'
_journal_data_validation_number     ?
_journal_date_recd_electronic     2011-08-03
_journal_date_accepted     2011-08-04
_journal_name_full     'Acta Crystallographica, Section E'
_journal_year     2011
_journal_volume     67
_journal_issue      9
_journal_page_first     m1220
_journal_page_last     m1220
_journal_paper_category     QM
_journal_coeditor_code     HG5074
_publ_contact_author_name     'Dr. Chen-Yi Wang'
_publ_contact_author_address
;
Department of Chemistry
Huzhou University
Huzhou 313000
People's Republic of China
;
_publ_contact_author_email     chenyi_wang@163.com
_publ_contact_author_fax     ?
_publ_contact_author_phone     ?
_publ_section_title
;\
Aqua{6,6'-diethoxy-2,2'-[ethane-1,2-diylbis(nitrilomethanylylidene)]\
diphenolato}zinc
;
loop_
    _publ_author_name
    _publ_author_address
    'Chen-Yi Wang'
;
Department of Chemistry
Huzhou University
Huzhou 313000
People's Republic of China
;
    'Xiang Wu'
;
Department of Chemistry
Huzhou University
Huzhou 313000
People's Republic of China
;
    'Juan-Juan Hu'
;
Huzhou No. 11 Middle School
Huzhou 313000
People's Republic of China
;
    'Zhi-Ping Han'
;
Department of Chemistry
Huzhou University
Huzhou 313000
People's Republic of China
;
data_I
_audit_creation_method     SHELXL-97
_chemical_name_systematic
;
Aqua{6,6'-diethoxy-2,2'-[ethane-1,2-
diylbis(nitrilomethanylylidene)]diphenolato}zinc
;
_chemical_name_common     ?
_chemical_formula_moiety     'C20 H24 N2 O5 Zn'
_chemical_formula_sum     'C20 H24 N2 O5 Zn'
_chemical_formula_iupac     '[Zn (C20 H22 N2 O4) (H2 O)]'
_chemical_formula_weight     437.78
_chemical_melting_point     ?
_symmetry_cell_setting     monoclinic
_symmetry_space_group_name_H-M     'P 21/c'
_symmetry_space_group_name_Hall     '-P 2ybc'
loop_
    _symmetry_equiv_pos_as_xyz
    'x, y, z'
    '-x, y+1/2, -z+1/2'
    '-x, -y, -z'
    'x, -y-1/2, z-1/2'
_cell_length_a     13.545(3)
_cell_length_b     11.550(2)
_cell_length_c     14.327(3)
_cell_angle_alpha     90.00
_cell_angle_beta     115.656(3)
_cell_angle_gamma     90.00
_cell_volume     2020.4(7)
_cell_formula_units_Z     4
_cell_measurement_reflns_used     1989
_cell_measurement_theta_min     2.3
_cell_measurement_theta_max     24.9
_cell_measurement_temperature     298(2)
_exptl_crystal_description     block
_exptl_crystal_colour     colorless
_exptl_crystal_size_max     0.23
_exptl_crystal_size_mid     0.20
_exptl_crystal_size_min     0.20
_exptl_crystal_density_diffrn     1.439
_exptl_crystal_density_meas     ?
_exptl_crystal_density_method     'not measured'
_exptl_crystal_F_000     912
_exptl_absorpt_coefficient_mu     1.249
_exptl_absorpt_correction_type     multi-scan
_exptl_absorpt_process_details     '(SADABS; Sheldrick, 1996)'
_exptl_absorpt_correction_T_min     0.7622
_exptl_absorpt_correction_T_max     0.7883
_exptl_special_details     ?
_diffrn_ambient_temperature     298(2)
_diffrn_radiation_type     MoK\a
_diffrn_radiation_wavelength     0.71073
_diffrn_radiation_source     'fine-focus sealed tube'
_diffrn_radiation_monochromator     graphite
_diffrn_measurement_device_type     'Bruker SMART CCD area-detector'
_diffrn_measurement_method     \w
_diffrn_detector_area_resol_mean     ?
_diffrn_reflns_number     10161
_diffrn_reflns_av_R_equivalents     0.0454
_diffrn_reflns_av_sigmaI/netI     0.0559
_diffrn_reflns_theta_min     2.37
_diffrn_reflns_theta_max     25.51
_diffrn_reflns_theta_full     25.51
_diffrn_measured_fraction_theta_max     0.989
_diffrn_measured_fraction_theta_full     0.989
_diffrn_reflns_limit_h_min     -16
_diffrn_reflns_limit_h_max     16
_diffrn_reflns_limit_k_min     -9
_diffrn_reflns_limit_k_max     13
_diffrn_reflns_limit_l_min     -17
_diffrn_reflns_limit_l_max     17
_diffrn_standards_number     0
_diffrn_standards_interval_count     .
_diffrn_standards_interval_time     .
_diffrn_standards_decay_%     ?
_refine_special_details
;
Refinement of <i>F</i>^2^ against ALL reflections. The weighted <i>R</i>-factor
<i>wR</i> and goodness of fit <i>S</i> are based on <i>F</i>^2^, conventional
<i>R</i>-factors <i>R</i> are based on <i>F</i>, with <i>F</i> set to zero for
negative <i>F</i>^2^. The threshold expression of <i>F</i>^2^ >
\s(<i>F</i>^2^) is used only for calculating <i>R</i>-factors(gt) <i>etc</i>.
and is not relevant to the choice of reflections for refinement.
<i>R</i>-factors based on <i>F</i>^2^ are statistically about twice as large
as those based on <i>F</i>, and <i>R</i>- factors based on ALL data will be
even larger.
;
_reflns_number_total     3724
_reflns_number_gt     2607
_reflns_threshold_expression     I>2\s(I)
_refine_ls_structure_factor_coef     Fsqd
_refine_ls_matrix_type     full
_refine_ls_R_factor_all     0.0635
_refine_ls_R_factor_gt     0.0374
_refine_ls_wR_factor_gt     0.0758
_refine_ls_wR_factor_ref     0.0853
_refine_ls_goodness_of_fit_ref     1.012
_refine_ls_restrained_S_all     1.012
_refine_ls_number_reflns     3724
_refine_ls_number_parameters     261
_refine_ls_number_restraints     3
_refine_ls_hydrogen_treatment     mixed
_refine_ls_weighting_scheme     calc
_refine_ls_weighting_details
         'calc w=1/[\s^2^(Fo^2^)+(0.0340P)^2^+0.0614P] where P=(Fo^2^+2Fc^2^)/3'
_atom_sites_solution_hydrogens     geom
_atom_sites_solution_primary     direct
_atom_sites_solution_secondary     difmap
_refine_ls_shift/su_max     0.000
_refine_ls_shift/su_mean     0.000
_refine_diff_density_max     0.369
_refine_diff_density_min     -0.283
_refine_ls_extinction_method     none
_refine_ls_extinction_coef     ?
loop_
    _atom_type_symbol
    _atom_type_description
    _atom_type_scat_dispersion_real
    _atom_type_scat_dispersion_imag
    _atom_type_scat_source
    'C' 'C' 0.0033 0.0016
                         'International Tables Vol C Tables 4.2.6.8 and 6.1.1.4'
    'H' 'H' 0.0000 0.0000
                         'International Tables Vol C Tables 4.2.6.8 and 6.1.1.4'
    'N' 'N' 0.0061 0.0033
                         'International Tables Vol C Tables 4.2.6.8 and 6.1.1.4'
    'O' 'O' 0.0106 0.0060
                         'International Tables Vol C Tables 4.2.6.8 and 6.1.1.4'
    'Zn' 'Zn' 0.2839 1.4301
                         'International Tables Vol C Tables 4.2.6.8 and 6.1.1.4'
_computing_data_collection     'SMART (Bruker, 1998)'
_computing_cell_refinement     'SAINT (Bruker, 1998)'
_computing_data_reduction     'SAINT (Bruker, 1998)'
_computing_structure_solution     'SHELXS97 (Sheldrick, 2008)'
_computing_structure_refinement     'SHELXL97 (Sheldrick, 2008)'
_computing_molecular_graphics     'SHELXTL (Sheldrick, 2008)'
_computing_publication_material     'SHELXTL (Sheldrick, 2008)'
loop_
    _atom_site_type_symbol
    _atom_site_label
    _atom_site_fract_x
    _atom_site_fract_y
    _atom_site_fract_z
    _atom_site_U_iso_or_equiv
    _atom_site_adp_type
    _atom_site_calc_flag
    _atom_site_refinement_flags
    _atom_site_occupancy
    _atom_site_symmetry_multiplicity
    _atom_site_disorder_assembly
    _atom_site_disorder_group
    Zn Zn1 0.49151(3) 0.37501(3) 0.10550(2) 0.03753(13) Uani d . 1 1 . .
    N N1 0.3923(2) 0.2318(2) 0.08934(18) 0.0452(6) Uani d . 1 1 . .
    N N2 0.5943(2) 0.2758(2) 0.23068(18) 0.0443(6) Uani d . 1 1 . .
    O O1 0.35950(15) 0.47362(17) 0.05034(14) 0.0437(5) Uani d . 1 1 . .
    O O2 0.59290(15) 0.50826(15) 0.16851(13) 0.0408(5) Uani d . 1 1 . .
    O O3 0.22138(17) 0.63806(19) -0.04018(17) 0.0591(6) Uani d . 1 1 . .
    O O4 0.70129(17) 0.70006(18) 0.19471(16) 0.0554(6) Uani d . 1 1 . .
    O O5 0.52911(16) 0.34179(17) -0.01527(15) 0.0418(5) Uani d D 1 1 . .
    C C1 0.2173(3) 0.3281(3) 0.0021(2) 0.0491(8) Uani d . 1 1 . .
    C C2 0.2562(2) 0.4425(3) 0.0042(2) 0.0401(7) Uani d . 1 1 . .
    C C3 0.1772(3) 0.5299(3) -0.0450(2) 0.0507(8) Uani d . 1 1 . .
    C C4 0.0662(3) 0.5050(4) -0.0929(3) 0.0706(11) Uani d . 1 1 . .
    H H4 0.0157 0.5640 -0.1236 0.085 Uiso calc R 1 1 . .
    C C5 0.0303(3) 0.3914(4) -0.0949(3) 0.0858(14) Uani d . 1 1 . .
    H H5 -0.0440 0.3742 -0.1287 0.103 Uiso calc R 1 1 . .
    C C6 0.1032(3) 0.3068(4) -0.0480(3) 0.0694(11) Uani d . 1 1 . .
    H H6 0.0778 0.2319 -0.0485 0.083 Uiso calc R 1 1 . .
    C C7 0.2873(3) 0.2305(3) 0.0488(2) 0.0492(8) Uani d . 1 1 . .
    H H7 0.2537 0.1606 0.0496 0.059 Uiso calc R 1 1 . .
    C C8 0.4581(3) 0.1297(3) 0.1400(2) 0.0559(9) Uani d . 1 1 . .
    H H8A 0.4930 0.0987 0.0988 0.067 Uiso calc R 1 1 . .
    H H8B 0.4121 0.0699 0.1481 0.067 Uiso calc R 1 1 . .
    C C9 0.5436(3) 0.1685(3) 0.2447(2) 0.0560(9) Uani d . 1 1 . .
    H H9A 0.5097 0.1823 0.2911 0.067 Uiso calc R 1 1 . .
    H H9B 0.5989 0.1089 0.2748 0.067 Uiso calc R 1 1 . .
    C C10 0.6950(3) 0.2982(3) 0.2888(2) 0.0508(9) Uani d . 1 1 . .
    H H10 0.7354 0.2413 0.3357 0.061 Uiso calc R 1 1 . .
    C C11 0.7511(2) 0.4034(3) 0.2882(2) 0.0463(8) Uani d . 1 1 . .
    C C12 0.6982(2) 0.5033(3) 0.2313(2) 0.0390(7) Uani d . 1 1 . .
    C C13 0.7612(2) 0.6054(3) 0.2452(2) 0.0477(8) Uani d . 1 1 . .
    C C14 0.8727(3) 0.6055(3) 0.3066(3) 0.0651(10) Uani d . 1 1 . .
    H H14 0.9134 0.6722 0.3122 0.078 Uiso calc R 1 1 . .
    C C15 0.9243(3) 0.5060(4) 0.3601(3) 0.0777(12) Uani d . 1 1 . .
    H H15 0.9995 0.5065 0.4012 0.093 Uiso calc R 1 1 . .
    C C16 0.8658(3) 0.4077(4) 0.3528(3) 0.0674(11) Uani d . 1 1 . .
    H H16 0.9012 0.3425 0.3906 0.081 Uiso calc R 1 1 . .
    C C17 0.1503(3) 0.7298(3) -0.0960(3) 0.0694(11) Uani d . 1 1 . .
    H H17A 0.0975 0.7450 -0.0685 0.083 Uiso calc R 1 1 . .
    H H17B 0.1107 0.7091 -0.1685 0.083 Uiso calc R 1 1 . .
    C C18 0.2193(4) 0.8354(3) -0.0848(3) 0.0903(14) Uani d . 1 1 . .
    H H18A 0.2598 0.8538 -0.0128 0.135 Uiso calc R 1 1 . .
    H H18B 0.1728 0.8995 -0.1199 0.135 Uiso calc R 1 1 . .
    H H18C 0.2693 0.8205 -0.1147 0.135 Uiso calc R 1 1 . .
    C C19 0.7526(3) 0.8113(3) 0.2181(3) 0.0670(11) Uani d . 1 1 . .
    H H19A 0.8031 0.8193 0.1869 0.080 Uiso calc R 1 1 . .
    H H19B 0.7931 0.8209 0.2924 0.080 Uiso calc R 1 1 . .
    C C20 0.6637(4) 0.8998(3) 0.1749(3) 0.0911(14) Uani d . 1 1 . .
    H H20A 0.6247 0.8898 0.1013 0.137 Uiso calc R 1 1 . .
    H H20B 0.6952 0.9759 0.1897 0.137 Uiso calc R 1 1 . .
    H H20C 0.6140 0.8906 0.2060 0.137 Uiso calc R 1 1 . .
    H H5B 0.4751(16) 0.367(3) -0.0680(17) 0.080 Uiso d D 1 1 . .
    H H5A 0.5844(15) 0.379(3) -0.013(2) 0.080 Uiso d D 1 1 . .
loop_
    _atom_site_aniso_label
    _atom_site_aniso_U_11
    _atom_site_aniso_U_22
    _atom_site_aniso_U_33
    _atom_site_aniso_U_12
    _atom_site_aniso_U_13
    _atom_site_aniso_U_23
    Zn1 0.0370(2) 0.0343(2) 0.0395(2) 0.00106(17) 0.01491(15) 0.00468(17)
    N1 0.0494(17) 0.0389(15) 0.0484(15) 0.0003(13) 0.0222(13) 0.0062(13)
    N2 0.0522(17) 0.0392(15) 0.0417(14) 0.0046(13) 0.0205(13) 0.0086(12)
    O1 0.0320(12) 0.0407(12) 0.0528(12) -0.0006(10) 0.0130(10) -0.0009(10)
    O2 0.0332(11) 0.0366(11) 0.0417(11) 0.0014(9) 0.0061(9) 0.0019(10)
    O3 0.0442(13) 0.0526(15) 0.0689(15) 0.0142(12) 0.0137(11) 0.0076(13)
    O4 0.0525(14) 0.0398(13) 0.0657(14) -0.0078(12) 0.0180(12) -0.0060(12)
    O5 0.0433(12) 0.0382(12) 0.0430(12) 0.0033(10) 0.0177(10) 0.0028(10)
    C1 0.043(2) 0.057(2) 0.0493(19) -0.0085(18) 0.0224(16) -0.0040(17)
    C2 0.0330(17) 0.052(2) 0.0360(16) -0.0010(16) 0.0156(14) -0.0049(15)
    C3 0.0376(19) 0.061(2) 0.0492(18) 0.0028(18) 0.0148(15) -0.0022(18)
    C4 0.037(2) 0.087(3) 0.076(2) 0.011(2) 0.0127(18) 0.003(2)
    C5 0.037(2) 0.104(4) 0.099(3) -0.014(3) 0.013(2) -0.008(3)
    C6 0.044(2) 0.080(3) 0.080(3) -0.015(2) 0.024(2) -0.005(2)
    C7 0.054(2) 0.044(2) 0.0536(19) -0.0126(18) 0.0268(17) -0.0030(17)
    C8 0.072(2) 0.0368(19) 0.067(2) -0.0026(19) 0.038(2) 0.0096(18)
    C9 0.076(2) 0.0406(19) 0.052(2) 0.0062(19) 0.0281(19) 0.0165(17)
    C10 0.055(2) 0.052(2) 0.0407(18) 0.0193(18) 0.0168(17) 0.0111(16)
    C11 0.0351(17) 0.058(2) 0.0403(17) 0.0097(16) 0.0109(14) 0.0052(16)
    C12 0.0360(18) 0.0469(19) 0.0335(15) 0.0027(15) 0.0144(14) -0.0043(14)
    C13 0.0387(18) 0.058(2) 0.0406(17) -0.0026(17) 0.0121(15) -0.0064(16)
    C14 0.043(2) 0.085(3) 0.059(2) -0.015(2) 0.0145(18) -0.003(2)
    C15 0.030(2) 0.115(4) 0.068(2) 0.003(2) 0.0026(18) 0.013(3)
    C16 0.039(2) 0.085(3) 0.064(2) 0.011(2) 0.0084(18) 0.021(2)
    C17 0.067(2) 0.075(3) 0.064(2) 0.033(2) 0.027(2) 0.018(2)
    C18 0.102(3) 0.063(3) 0.121(4) 0.026(3) 0.063(3) 0.035(3)
    C19 0.082(3) 0.053(2) 0.072(2) -0.027(2) 0.039(2) -0.014(2)
    C20 0.127(4) 0.043(2) 0.118(3) -0.006(3) 0.067(3) -0.006(2)
_geom_special_details
;
All e.s.d.'s (except the e.s.d. in the dihedral angle between two l.s. planes)
are estimated using the full covariance matrix. The cell e.s.d.'s are taken
into account individually in the estimation of e.s.d.'s in distances, angles
and torsion angles; correlations between e.s.d.'s in cell parameters are only
used when they are defined by crystal symmetry. An approximate (isotropic)
treatment of cell e.s.d.'s is used for estimating e.s.d.'s involving l.s.
planes.
;
loop_
    _geom_bond_atom_site_label_1
    _geom_bond_atom_site_label_2
    _geom_bond_site_symmetry_2
    _geom_bond_distance
    _geom_bond_publ_flag
    Zn1 O1 . 1.9737(19) y
    Zn1 O2 . 1.9990(18) y
    Zn1 O5 . 2.040(2) y
    Zn1 N2 . 2.075(2) y
    Zn1 N1 . 2.080(2) y
    N1 C7 . 1.282(4) ?
    N1 C8 . 1.467(4) ?
    N2 C10 . 1.279(4) ?
    N2 C9 . 1.473(4) ?
    O1 C2 . 1.312(3) ?
    O2 C12 . 1.317(3) ?
    O3 C3 . 1.374(4) ?
    O3 C17 . 1.423(4) ?
    O4 C13 . 1.367(3) ?
    O4 C19 . 1.429(3) ?
    O5 H5B . 0.843(10) ?
    O5 H5A . 0.850(10) ?
    C1 C6 . 1.417(4) ?
    C1 C2 . 1.418(4) ?
    C1 C7 . 1.438(4) ?
    C2 C3 . 1.417(4) ?
    C3 C4 . 1.386(4) ?
    C4 C5 . 1.396(5) ?
    C4 H4 . 0.9300 ?
    C5 C6 . 1.343(5) ?
    C5 H5 . 0.9300 ?
    C6 H6 . 0.9300 ?
    C7 H7 . 0.9300 ?
    C8 C9 . 1.513(4) ?
    C8 H8A . 0.9700 ?
    C8 H8B . 0.9700 ?
    C9 H9A . 0.9700 ?
    C9 H9B . 0.9700 ?
    C10 C11 . 1.435(4) ?
    C10 H10 . 0.9300 ?
    C11 C12 . 1.416(4) ?
    C11 C16 . 1.424(4) ?
    C12 C13 . 1.418(4) ?
    C13 C14 . 1.381(4) ?
    C14 C15 . 1.391(5) ?
    C14 H14 . 0.9300 ?
    C15 C16 . 1.362(5) ?
    C15 H15 . 0.9300 ?
    C16 H16 . 0.9300 ?
    C17 C18 . 1.502(5) ?
    C17 H17A . 0.9700 ?
    C17 H17B . 0.9700 ?
    C18 H18A . 0.9600 ?
    C18 H18B . 0.9600 ?
    C18 H18C . 0.9600 ?
    C19 C20 . 1.494(5) ?
    C19 H19A . 0.9700 ?
    C19 H19B . 0.9700 ?
    C20 H20A . 0.9600 ?
    C20 H20B . 0.9600 ?
    C20 H20C . 0.9600 ?
loop_
    _geom_angle_atom_site_label_1
    _geom_angle_atom_site_label_2
    _geom_angle_atom_site_label_3
    _geom_angle_site_symmetry_1
    _geom_angle_site_symmetry_3
    _geom_angle
    _geom_angle_publ_flag
    O1 Zn1 O2 . . 93.60(8) ?
    O1 Zn1 O5 . . 106.53(8) ?
    O2 Zn1 O5 . . 98.79(8) ?
    O1 Zn1 N2 . . 144.82(9) ?
    O2 Zn1 N2 . . 87.82(9) ?
    O5 Zn1 N2 . . 107.97(9) ?
    O1 Zn1 N1 . . 89.13(9) ?
    O2 Zn1 N1 . . 161.26(8) ?
    O5 Zn1 N1 . . 98.18(9) ?
    N2 Zn1 N1 . . 79.43(10) ?
    C7 N1 C8 . . 122.1(3) ?
    C7 N1 Zn1 . . 126.6(2) ?
    C8 N1 Zn1 . . 111.09(19) ?
    C10 N2 C9 . . 120.7(3) ?
    C10 N2 Zn1 . . 125.3(2) ?
    C9 N2 Zn1 . . 113.86(19) ?
    C2 O1 Zn1 . . 128.84(19) ?
    C12 O2 Zn1 . . 127.15(18) ?
    C3 O3 C17 . . 118.4(3) ?
    C13 O4 C19 . . 118.5(2) ?
    Zn1 O5 H5B . . 105(2) ?
    Zn1 O5 H5A . . 114(2) ?
    H5B O5 H5A . . 106(2) ?
    C6 C1 C2 . . 119.1(3) ?
    C6 C1 C7 . . 117.1(3) ?
    C2 C1 C7 . . 123.8(3) ?
    O1 C2 C3 . . 117.8(3) ?
    O1 C2 C1 . . 124.8(3) ?
    C3 C2 C1 . . 117.4(3) ?
    O3 C3 C4 . . 124.7(3) ?
    O3 C3 C2 . . 113.8(3) ?
    C4 C3 C2 . . 121.5(3) ?
    C3 C4 C5 . . 120.0(4) ?
    C3 C4 H4 . . 120.0 ?
    C5 C4 H4 . . 120.0 ?
    C6 C5 C4 . . 119.9(3) ?
    C6 C5 H5 . . 120.0 ?
    C4 C5 H5 . . 120.0 ?
    C5 C6 C1 . . 122.1(4) ?
    C5 C6 H6 . . 118.9 ?
    C1 C6 H6 . . 118.9 ?
    N1 C7 C1 . . 125.5(3) ?
    N1 C7 H7 . . 117.3 ?
    C1 C7 H7 . . 117.3 ?
    N1 C8 C9 . . 107.0(2) ?
    N1 C8 H8A . . 110.3 ?
    C9 C8 H8A . . 110.3 ?
    N1 C8 H8B . . 110.3 ?
    C9 C8 H8B . . 110.3 ?
    H8A C8 H8B . . 108.6 ?
    N2 C9 C8 . . 108.4(2) ?
    N2 C9 H9A . . 110.0 ?
    C8 C9 H9A . . 110.0 ?
    N2 C9 H9B . . 110.0 ?
    C8 C9 H9B . . 110.0 ?
    H9A C9 H9B . . 108.4 ?
    N2 C10 C11 . . 125.8(3) ?
    N2 C10 H10 . . 117.1 ?
    C11 C10 H10 . . 117.1 ?
    C12 C11 C16 . . 118.9(3) ?
    C12 C11 C10 . . 123.8(3) ?
    C16 C11 C10 . . 117.2(3) ?
    O2 C12 C11 . . 123.9(3) ?
    O2 C12 C13 . . 117.9(3) ?
    C11 C12 C13 . . 118.2(3) ?
    O4 C13 C14 . . 124.8(3) ?
    O4 C13 C12 . . 114.1(3) ?
    C14 C13 C12 . . 121.1(3) ?
    C13 C14 C15 . . 120.0(3) ?
    C13 C14 H14 . . 120.0 ?
    C15 C14 H14 . . 120.0 ?
    C16 C15 C14 . . 120.7(3) ?
    C16 C15 H15 . . 119.7 ?
    C14 C15 H15 . . 119.7 ?
    C15 C16 C11 . . 120.9(3) ?
    C15 C16 H16 . . 119.5 ?
    C11 C16 H16 . . 119.5 ?
    O3 C17 C18 . . 107.8(3) ?
    O3 C17 H17A . . 110.1 ?
    C18 C17 H17A . . 110.1 ?
    O3 C17 H17B . . 110.1 ?
    C18 C17 H17B . . 110.1 ?
    H17A C17 H17B . . 108.4 ?
    C17 C18 H18A . . 109.5 ?
    C17 C18 H18B . . 109.5 ?
    H18A C18 H18B . . 109.5 ?
    C17 C18 H18C . . 109.5 ?
    H18A C18 H18C . . 109.5 ?
    H18B C18 H18C . . 109.5 ?
    O4 C19 C20 . . 107.1(3) ?
    O4 C19 H19A . . 110.3 ?
    C20 C19 H19A . . 110.3 ?
    O4 C19 H19B . . 110.3 ?
    C20 C19 H19B . . 110.3 ?
    H19A C19 H19B . . 108.5 ?
    C19 C20 H20A . . 109.5 ?
    C19 C20 H20B . . 109.5 ?
    H20A C20 H20B . . 109.5 ?
    C19 C20 H20C . . 109.5 ?
    H20A C20 H20C . . 109.5 ?
    H20B C20 H20C . . 109.5 ?
loop_
    _geom_hbond_atom_site_label_D
    _geom_hbond_atom_site_label_H
    _geom_hbond_atom_site_label_A
    _geom_hbond_site_symmetry_A
    _geom_hbond_distance_DH
    _geom_hbond_distance_HA
    _geom_hbond_distance_DA
    _geom_hbond_angle_DHA
    O5 H5A O3 3_665 0.850(10) 2.41(2) 3.128(3) 143(3)
    O5 H5A O1 3_665 0.850(10) 2.03(2) 2.781(3) 147(3)
    O5 H5B O4 3_665 0.843(10) 2.42(2) 3.104(3) 139(3)
    O5 H5B O2 3_665 0.843(10) 1.964(19) 2.722(2) 149(3)
