# Supplementary material for: Aqua­{6,6′-dieth­oxy-2,2′-[ethane-1,2-diyl­bis(nitrilo­methanylyl­idene)]diphen­olato}zinc
Source: Acta Crystallogr Sect E Struct Rep Online. 2011 Aug 11;67(Pt 9):m1220. doi: 10.1107/S1600536811031497 (PMC3200652; doi:10.1107/S1600536811031497)
Supplement: Supplementary file 2 [file e-67-m1220-Isup2.hkl]

# 
# h,k,l, Fc-squared, Fo-squared, sigma(Fo-squared) and status flag 
# 
data_I
_shelx_title ' 4 in P2(1)/c' 
_shelx_refln_list_code          4 
_shelx_F_calc_maximum      389.48 
_exptl_crystal_F_000       912.00 
_reflns_d_resolution_high  0.8252 
 
loop_ 
 _symmetry_equiv_pos_as_xyz 
 'x, y, z' 
 '-x, y+1/2, -z+1/2' 
 '-x, -y, -z' 
 'x, -y-1/2, z-1/2' 
 
_cell_length_a    13.5450 
_cell_length_b    11.5500 
_cell_length_c    14.3270 
_cell_angle_alpha  90.000 
_cell_angle_beta  115.656 
_cell_angle_gamma  90.000 
 
_shelx_F_squared_multiplier     1.000 
 
loop_ 
 _refln_index_h 
 _refln_index_k 
 _refln_index_l 
 _refln_F_squared_calc 
 _refln_F_squared_meas 
 _refln_F_squared_sigma 
 _refln_observed_status 
   2   0   0       31.64       34.19      5.67 o 
   3   0   0    12543.90    13122.85    197.50 o 
   4   0   0    14238.62    14841.02    225.59 o 
   5   0   0     8327.66     8257.92    135.97 o 
   6   0   0      230.39      162.84     18.49 o 
   7   0   0     3893.15     4017.24     81.10 o 
   8   0   0     4467.17     4584.03     92.78 o 
   9   0   0     2180.62     2328.23     81.19 o 
  10   0   0     1650.48     1865.37     75.76 o 
  11   0   0     1951.98     1997.11     81.49 o 
  12   0   0      327.23      312.56     41.67 o 
  13   0   0       21.25       61.21     29.27 o 
  14   0   0      153.39      160.60     51.17 o 
   1   1   0     1948.57     2093.97    124.07 o 
   2   1   0     1184.82     1163.09     21.34 o 
   3   1   0       65.39       75.81      5.56 o 
   4   1   0     3255.11     3528.40     56.17 o 
   5   1   0      287.28      288.55     11.28 o 
   6   1   0      104.76      110.00      8.92 o 
   7   1   0        5.06        6.99      6.26 o 
   8   1   0       79.99      109.30     10.90 o 
   9   1   0      135.19      155.64     15.70 o 
  10   1   0      224.86      304.28     47.39 o 
  11   1   0      471.57      522.56     33.02 o 
  12   1   0        8.34       18.32     16.19 o 
  13   1   0       83.49      141.99     27.30 o 
  14   1   0       40.68       22.15     23.84 o 
   0   2   0     1103.54     1082.46     27.51 o 
   1   2   0     2156.09     2287.29     41.29 o 
   2   2   0     1279.16     1343.26     30.29 o 
   3   2   0     1324.41     1607.76     55.03 o 
   4   2   0      817.15      808.50     24.05 o 
   5   2   0      313.37      414.13     21.47 o 
   6   2   0       10.09       10.34      6.23 o 
   7   2   0      584.92      617.56     20.78 o 
   8   2   0        4.20        2.20     10.42 o 
   9   2   0       57.43       42.90     13.75 o 
  10   2   0      316.21      308.66     25.57 o 
  11   2   0       50.53       40.46     18.80 o 
  12   2   0      187.34      228.79     30.92 o 
  13   2   0       31.06       42.17     23.35 o 
  14   2   0       16.60       23.54     23.29 o 
   1   3   0       41.18       36.27      5.88 o 
   2   3   0     1340.75     1537.70     34.61 o 
   3   3   0     2306.79     2274.12     48.09 o 
   4   3   0       68.47       71.04     10.92 o 
   5   3   0       45.14       63.14     11.23 o 
   6   3   0      128.23      135.68     12.70 o 
   7   3   0      527.81      519.89     21.24 o 
   8   3   0      200.35      211.57     23.08 o 
   9   3   0      828.07      834.56     41.37 o 
  10   3   0       50.83       47.17     24.92 o 
  11   3   0       22.46       44.54     29.81 o 
  12   3   0       64.64       90.99     32.17 o 
  13   3   0      194.85      215.12     41.81 o 
  14   3   0      103.21       79.70     36.11 o 
   0   4   0     6635.39     6676.57    134.05 o 
   1   4   0     6871.09     6907.87     98.15 o 
   2   4   0     7792.29     7363.90    128.05 o 
   3   4   0    25079.82    26321.24    398.61 o 
   4   4   0    24777.31    26408.90    403.13 o 
   5   4   0     5048.25     4859.51     94.53 o 
   6   4   0     5067.20     5075.67    101.20 o 
   7   4   0     4861.87     5038.47    104.83 o 
   8   4   0     4867.62     4991.02    118.21 o 
   9   4   0       10.29        4.35     22.55 o 
  10   4   0       74.86       94.30     30.11 o 
  11   4   0      971.27      948.61    203.32 o 
  12   4   0      107.43      129.50     36.19 o 
  13   4   0      358.52      374.54     52.12 o 
  14   4   0       58.60       47.12     35.94 o 
   1   5   0      628.90      698.31     20.98 o 
   2   5   0     1715.29     1982.73     46.15 o 
   3   5   0      234.50      220.51     16.46 o 
   4   5   0      162.88      201.93     19.03 o 
   5   5   0       65.24       77.16     13.44 o 
   6   5   0      295.05      311.20     31.28 o 
   7   5   0      485.97      478.96     29.16 o 
   8   5   0        1.20       -9.67     15.09 o 
   9   5   0        6.30       -3.65     31.17 o 
  10   5   0       32.87       39.71     25.41 o 
  11   5   0       22.82       -8.86     24.38 o 
  12   5   0       71.79       63.69     31.02 o 
  13   5   0      138.52      124.21     39.31 o 
   0   6   0     2047.26     2182.05     61.33 o 
   1   6   0      413.34      427.87     19.37 o 
   2   6   0      146.39      155.45     13.06 o 
   3   6   0      167.31      166.50     21.85 o 
   4   6   0      498.77      491.41     25.32 o 
   5   6   0       42.42       45.93     13.50 o 
   6   6   0       36.85       40.22     15.70 o 
   7   6   0      485.88      565.38     31.82 o 
   8   6   0      560.11      602.17     48.83 o 
   9   6   0       20.98        1.89     21.92 o 
  10   6   0       69.05       96.75    103.39 o 
  11   6   0       31.64      -22.84     24.51 o 
  12   6   0       21.68       17.25     29.16 o 
  13   6   0       60.09       48.59     36.06 o 
   1   7   0      118.26      142.08     13.71 o 
   2   7   0       44.48       52.41     10.26 o 
   3   7   0      376.53      402.26     26.32 o 
   4   7   0      274.99      282.82     30.98 o 
   5   7   0      289.69      276.83     23.77 o 
   6   7   0      423.28      432.38     39.78 o 
   7   7   0     1051.35      973.95     57.78 o 
   8   7   0      170.66      167.04     34.68 o 
   9   7   0      145.73      186.92     37.15 o 
  10   7   0      148.19      197.55     49.36 o 
  11   7   0      291.60      309.20     48.62 o 
  12   7   0      101.08      119.69     56.53 o 
   0   8   0     6301.05     6602.17    150.32 o 
   1   8   0     4123.73     4417.76     88.47 o 
   2   8   0     5001.51     5120.26     87.64 o 
   3   8   0     2258.11     2269.01     50.81 o 
   4   8   0      974.77      979.15     32.08 o 
   5   8   0      754.81      816.11     51.26 o 
   6   8   0     1260.90     1319.57     64.58 o 
   7   8   0     1239.24     1311.90     66.73 o 
   8   8   0      606.00      710.42     56.13 o 
   9   8   0     1111.04     1235.88    181.35 o 
  10   8   0      442.54      460.82     54.30 o 
  11   8   0      552.69      707.92     65.33 o 
  12   8   0      238.91      242.37     49.93 o 
   1   9   0       54.84       42.58     19.89 o 
   2   9   0      523.17      551.23     40.15 o 
   3   9   0      516.99      530.05     37.41 o 
   4   9   0       11.55       14.38     15.69 o 
   5   9   0        0.40        2.95     15.12 o 
   6   9   0       69.84       74.38     27.42 o 
   7   9   0       32.83       46.44     28.07 o 
   8   9   0        5.56       25.33     25.18 o 
   9   9   0      155.79      134.03     34.81 o 
  10   9   0      125.79       69.27     41.58 o 
  11   9   0       52.05       56.43     35.20 o 
   0  10   0      357.25      389.08     34.42 o 
   1  10   0       36.78       34.15     14.26 o 
   2  10   0      112.10      127.16     17.70 o 
   3  10   0      362.85      361.21     29.35 o 
   4  10   0       91.02      102.92     20.77 o 
   5  10   0      126.69       97.18     21.92 o 
   6  10   0        9.24       30.13     27.02 o 
   7  10   0       71.27       42.37     29.59 o 
   8  10   0        7.10       -2.60     28.34 o 
   9  10   0        0.07       12.87     29.46 o 
  10  10   0       44.28       -0.13     29.87 o 
   1  11   0      137.91      129.74     41.57 o 
   2  11   0      135.02      149.45     23.26 o 
   3  11   0      113.94      103.52     32.58 o 
   4  11   0       30.93       41.88     19.30 o 
   5  11   0       77.73      126.27     56.30 o 
   6  11   0       87.19      102.96     32.86 o 
   7  11   0       96.14       96.81     34.46 o 
   8  11   0      192.58      193.40     42.06 o 
   9  11   0      158.09      151.85     63.55 o 
   0  12   0      508.67      455.39     58.56 o 
   1  12   0      612.67      700.73     55.63 o 
   2  12   0      473.42      487.55     36.14 o 
   3  12   0      444.49      550.00     48.11 o 
   4  12   0      457.83      499.31     85.05 o 
   5  12   0      577.93      624.79     55.55 o 
   6  12   0      620.87      669.20     80.38 o 
   7  12   0      284.34      244.38     43.43 o 
   1  13   0       10.31       60.07     39.09 o 
   2  13   0        8.09      -13.37     27.62 o 
   3  13   0        2.43       47.11     26.71 o 
   4  13   0       46.03       34.93     29.61 o 
   5  13   0       90.07       88.67     43.70 o 
 -15   1   1       15.15       13.37     24.55 o 
 -14   1   1        0.36        9.29     20.97 o 
 -13   1   1      112.24      111.48     22.57 o 
 -12   1   1      433.14      511.94     34.17 o 
 -11   1   1       36.09       81.78     18.18 o 
 -10   1   1        0.93       15.10     13.19 o 
  -9   1   1       91.56      115.38     16.58 o 
  -8   1   1        2.36        8.06      7.08 o 
  -7   1   1      890.59      930.84     27.00 o 
  -6   1   1     2390.40     2405.92     41.03 o 
  -5   1   1     1319.27     1351.84     26.16 o 
  -4   1   1     2010.28     1963.35     31.18 o 
  -3   1   1     5546.86     5470.63     85.28 o 
  -2   1   1       55.25       55.22      8.22 o 
  -1   1   1    26193.93    25828.30    381.31 o 
   0   1   1    26225.07    26330.87    415.80 o 
   1   1   1      374.14      397.85     12.79 o 
   2   1   1     8628.56     8238.20    228.90 o 
   3   1   1      732.67      605.90     13.78 o 
   4   1   1     6620.17     6214.01     74.32 o 
   5   1   1       46.35       70.80      7.72 o 
   6   1   1     1139.93     1044.01     23.68 o 
   7   1   1     6066.95     6105.09     92.60 o 
   8   1   1     3168.04     3123.26     63.78 o 
   9   1   1     2208.03     2280.30     49.86 o 
  10   1   1     1010.27      926.21     44.80 o 
  11   1   1      318.39      250.06     25.71 o 
  12   1   1       50.42       34.57     21.16 o 
  13   1   1      289.03      383.89     44.27 o 
  14   1   1      130.33      194.01     38.18 o 
 -14   2   1      470.91      469.34     43.31 o 
 -13   2   1      735.00      799.49     50.10 o 
 -12   2   1      841.44      915.80     43.11 o 
 -11   2   1     1142.48     1175.75     44.24 o 
 -10   2   1      842.34      969.77     38.14 o 
  -9   2   1     2644.03     2581.17     60.77 o 
  -8   2   1     2155.68     2244.73     52.89 o 
  -7   2   1     2178.63     2020.76     42.15 o 
  -6   2   1     2661.88     2464.19     41.50 o 
  -5   2   1     2619.56     2466.57     55.84 o 
  -4   2   1      151.34      156.68     18.22 o 
  -3   2   1      354.21      317.96     15.42 o 
  -2   2   1      334.34      331.30     13.53 o 
  -1   2   1     5084.51     5073.94     98.28 o 
   0   2   1     1667.41     1685.80     26.84 o 
   1   2   1     1279.07     1248.93     27.99 o 
   2   2   1      758.23      747.76     18.03 o 
   3   2   1     2006.26     2105.84     33.85 o 
   4   2   1     2896.31     2927.89     40.90 o 
   5   2   1      783.49      825.77     24.15 o 
   6   2   1     1382.73     1551.75     53.09 o 
   7   2   1     1467.05     1505.60     31.10 o 
   8   2   1      930.23      921.05     29.33 o 
   9   2   1      115.27       98.09     14.88 o 
  10   2   1      111.35       85.34     17.68 o 
  11   2   1       37.75       27.46     18.30 o 
  12   2   1      248.99      264.58     32.87 o 
  13   2   1        0.21      -17.94     21.23 o 
  14   2   1        1.94      -10.38     21.53 o 
 -14   3   1        0.27        8.67     48.07 o 
 -13   3   1       37.81       35.98     30.64 o 
 -12   3   1       31.51       21.27     25.32 o 
 -11   3   1      524.77      492.30     38.11 o 
 -10   3   1      172.69      138.34     25.56 o 
  -9   3   1       27.92       33.04     19.71 o 
  -8   3   1      229.38      260.02     24.16 o 
  -7   3   1      948.80      932.91     37.08 o 
  -6   3   1     1978.35     1898.41     41.44 o 
  -5   3   1      749.54      659.17     25.95 o 
  -4   3   1     3224.48     3355.97     66.92 o 
  -3   3   1     4962.61     4739.89    117.71 o 
  -2   3   1     6481.41     6451.31    106.73 o 
  -1   3   1      968.97      892.97     20.12 o 
   0   3   1     1599.99     1490.85     27.26 o 
   1   3   1     1273.90     1113.25     26.67 o 
   2   3   1     7371.95     7089.10    116.05 o 
   3   3   1    12293.55    12110.36    191.55 o 
   4   3   1    10786.55    11078.37    155.79 o 
   5   3   1     7614.01     7584.97    115.71 o 
   6   3   1      871.19      852.09     23.80 o 
   7   3   1     2491.39     2338.54     51.91 o 
   8   3   1     1403.02     1378.30     41.60 o 
   9   3   1        6.66        3.04     15.39 o 
  10   3   1     1575.49     1529.62     57.72 o 
  11   3   1      486.33      582.89     48.98 o 
  12   3   1      230.36      236.21    100.68 o 
  13   3   1      163.57      144.09     52.60 o 
 -14   4   1       15.45       13.31     31.21 o 
 -13   4   1        1.01       -0.27     27.89 o 
 -12   4   1        4.23      -31.26     20.84 o 
 -11   4   1      163.68      177.65     66.49 o 
 -10   4   1       11.79        8.82     19.69 o 
  -9   4   1      670.97      490.32     45.27 o 
  -8   4   1      143.38      140.22     21.26 o 
  -7   4   1       30.06       38.39     19.08 o 
  -6   4   1      428.31      470.72     25.66 o 
  -5   4   1      930.32     1015.94     38.02 o 
  -4   4   1       54.58       81.64     12.26 o 
  -3   4   1       51.10       40.11      9.74 o 
  -2   4   1     1423.36     1434.76     38.80 o 
  -1   4   1      502.58      557.45     17.46 o 
   0   4   1      312.05      321.01     19.00 o 
   1   4   1       78.69       88.60     10.70 o 
   2   4   1      873.92      927.18     26.70 o 
   3   4   1      117.02      146.56     17.11 o 
   4   4   1        0.25        0.14     13.73 o 
   5   4   1       77.92       63.84     12.32 o 
   6   4   1       57.18       76.08     14.66 o 
   7   4   1       64.11       67.85     11.60 o 
   8   4   1        3.69       14.44     20.98 o 
   9   4   1      622.54      657.39     52.07 o 
  10   4   1       54.05        7.04     23.48 o 
  11   4   1       15.85       21.90     26.53 o 
  12   4   1       27.93       59.61     31.70 o 
  13   4   1        1.58       23.39     30.68 o 
 -14   5   1        3.75      -20.34     37.66 o 
 -13   5   1        5.25      -34.66     28.07 o 
 -12   5   1       20.62        1.82     27.31 o 
 -11   5   1        6.71       -4.35     25.86 o 
 -10   5   1       35.19       25.89     26.55 o 
  -9   5   1     3723.74     3603.58     90.40 o 
  -8   5   1     1218.73     1124.27     66.37 o 
  -7   5   1       64.73       55.30     16.19 o 
  -6   5   1      101.10       68.34     15.03 o 
  -5   5   1     1396.19     1490.41     43.60 o 
  -4   5   1    11514.85    11944.89    196.60 o 
  -3   5   1      185.87      326.98     35.05 o 
  -2   5   1      258.82      295.11     14.93 o 
  -1   5   1      139.73      123.37     17.76 o 
   0   5   1       11.40        2.06      6.28 o 
   1   5   1     3194.94     3053.68     52.16 o 
   2   5   1     8985.71     9233.66    130.44 o 
   3   5   1     3784.78     3777.23     74.56 o 
   4   5   1     1359.50     1284.74     37.78 o 
   5   5   1      176.36      130.22     15.54 o 
   6   5   1     1554.63     1600.11     47.94 o 
   7   5   1     1799.20     1777.63     83.17 o 
   8   5   1       23.10       36.15     30.64 o 
   9   5   1      131.72      108.73     31.87 o 
  10   5   1     1157.92     1163.77     68.40 o 
  11   5   1      753.77      801.34     63.41 o 
  12   5   1      562.93      575.78     59.68 o 
  13   5   1      155.55      144.08     40.57 o 
 -13   6   1      531.57      573.05     65.06 o 
 -12   6   1      578.96      652.85     62.67 o 
 -11   6   1      509.94      624.63     59.41 o 
 -10   6   1     1805.61     1696.21     81.47 o 
  -9   6   1     1038.01     1083.33     62.96 o 
  -8   6   1      107.36      123.53     21.18 o 
  -7   6   1     2068.04     1957.86     58.21 o 
  -6   6   1     2150.48     2150.47     67.35 o 
  -5   6   1     2691.48     2599.28     74.31 o 
  -4   6   1     2418.20     2366.38     57.72 o 
  -3   6   1     1720.41     1698.42     47.67 o 
  -2   6   1      469.05      448.75     27.47 o 
  -1   6   1      926.76      903.32     26.04 o 
   0   6   1      842.49      761.72     25.84 o 
   1   6   1     4015.78     4085.96     68.84 o 
   2   6   1     2036.92     2051.51     42.11 o 
   3   6   1      157.20      144.52     15.78 o 
   4   6   1      738.93      782.96     30.37 o 
   5   6   1     1335.89     1384.74     42.89 o 
   6   6   1      376.07      358.79     37.37 o 
   7   6   1       37.07       41.57     24.45 o 
   8   6   1      569.66      569.62     49.04 o 
   9   6   1      257.93      251.44     39.23 o 
  10   6   1       55.23       69.84     31.57 o 
  11   6   1        1.25      -17.79     24.00 o 
  12   6   1        3.40      -17.75     29.37 o 
 -13   7   1        0.31      -16.59     30.27 o 
 -12   7   1        1.98       -2.84     28.35 o 
 -11   7   1       22.62       24.58     28.47 o 
 -10   7   1      229.56      241.17    126.64 o 
  -9   7   1       81.05       76.44     28.20 o 
  -8   7   1      200.18      234.86     37.14 o 
  -7   7   1      826.05      893.17     67.04 o 
  -6   7   1      108.68      101.76     23.52 o 
  -5   7   1      412.71      351.28     31.26 o 
  -4   7   1      810.56      767.85     32.44 o 
  -3   7   1     1035.58     1039.39     31.15 o 
  -2   7   1      740.33      718.08     25.22 o 
  -1   7   1     1838.53     1594.58     38.39 o 
   0   7   1     4145.08     4011.52     69.91 o 
   1   7   1     4320.94     4125.97     71.36 o 
   2   7   1     2094.35     1932.19     42.53 o 
   3   7   1     1017.50     1045.57     30.44 o 
   4   7   1      926.01      831.08     40.42 o 
   5   7   1      157.47      217.80     32.09 o 
   6   7   1     1538.09     1586.88     69.82 o 
   7   7   1     1245.85     1184.44     63.29 o 
   8   7   1      304.66      338.94     43.35 o 
   9   7   1      740.07      753.30     59.96 o 
  10   7   1      404.12      457.74     52.82 o 
  11   7   1      612.86      624.45     70.19 o 
  12   7   1       62.17       93.71     37.83 o 
 -12   8   1       23.95        7.37     32.14 o 
 -11   8   1       24.32       38.75     32.53 o 
 -10   8   1        1.01       -8.62     26.26 o 
  -9   8   1        0.00       -3.91     25.04 o 
  -8   8   1        4.27       18.24     23.43 o 
  -7   8   1       81.97       66.11     27.01 o 
  -6   8   1       67.02       60.96     24.52 o 
  -5   8   1      103.52      121.40     20.98 o 
  -4   8   1       16.77       10.63     10.43 o 
  -3   8   1        8.67       -8.28      9.15 o 
  -2   8   1      113.12      113.83     19.17 o 
  -1   8   1        2.97       -2.97     10.51 o 
   0   8   1      234.85      231.73     17.83 o 
   1   8   1      610.06      601.44     24.99 o 
   2   8   1      616.75      676.12     26.17 o 
   3   8   1       69.25       72.78     12.94 o 
   4   8   1       74.85       84.85     17.56 o 
   5   8   1      214.16      257.40     46.26 o 
   6   8   1      199.25      183.51     74.56 o 
   7   8   1      223.86      232.25     43.47 o 
   8   8   1       22.10        3.48     24.93 o 
   9   8   1        3.08        1.36     39.62 o 
  10   8   1        3.77      -20.00     24.60 o 
  11   8   1       18.98       93.51     39.82 o 
 -11   9   1      126.95      101.31     40.00 o 
 -10   9   1       13.22      -10.36     27.49 o 
  -9   9   1       36.74       29.38     26.87 o 
  -8   9   1       12.77       11.38     24.42 o 
  -7   9   1       26.65       45.03     53.81 o 
  -6   9   1      498.73      494.00     34.58 o 
  -5   9   1      494.44      481.69     32.60 o 
  -4   9   1      306.53      276.60     21.97 o 
  -3   9   1      778.34      770.42     30.84 o 
  -2   9   1     1362.33     1276.93     38.21 o 
  -1   9   1     1923.07     1877.16     46.55 o 
   0   9   1      159.19      165.95     28.63 o 
   1   9   1      245.56      248.52     21.59 o 
   2   9   1      355.22      384.11     27.63 o 
   3   9   1      189.72      245.88     24.41 o 
   4   9   1       96.84      108.85     23.13 o 
   5   9   1       30.57       51.51     17.37 o 
   6   9   1      290.46      351.41     42.74 o 
   7   9   1      560.22      533.29     52.60 o 
   8   9   1      480.39      505.54     63.92 o 
   9   9   1      323.24      281.04     45.67 o 
  10   9   1      309.84      212.62     59.62 o 
 -10  10   1      403.11      250.27     46.37 o 
  -9  10   1      622.06      731.91     96.45 o 
  -8  10   1      450.97      488.74     52.74 o 
  -7  10   1      886.40      690.72     70.56 o 
  -6  10   1      878.89      893.72     54.54 o 
  -5  10   1      347.14      407.91     32.77 o 
  -4  10   1      215.41      257.36     27.04 o 
  -3  10   1     1431.52     1394.58     42.80 o 
  -2  10   1     1661.73     1493.77     63.75 o 
  -1  10   1      153.15      190.41     28.80 o 
   0  10   1      612.27      655.85     30.09 o 
   1  10   1     1524.44     1553.74     51.86 o 
   2  10   1      168.16      187.12     27.06 o 
   3  10   1      179.37      201.82     24.35 o 
   4  10   1      347.00      292.47     37.77 o 
   5  10   1      214.83      239.72     36.71 o 
   6  10   1      179.11      163.69     34.32 o 
   7  10   1       61.50       75.24     34.57 o 
   8  10   1        0.37      -19.99     24.10 o 
   9  10   1       17.40        3.61     29.61 o 
  -9  11   1       19.37       11.21     27.78 o 
  -8  11   1      152.87      107.28     45.43 o 
  -7  11   1      215.33      195.29     38.58 o 
  -6  11   1      143.18      155.55     27.42 o 
  -5  11   1      100.62      100.60     30.90 o 
  -4  11   1      591.84      554.66     82.27 o 
  -3  11   1      651.69      674.21     38.15 o 
  -2  11   1      223.39      220.25     22.00 o 
  -1  11   1      143.88      170.22     20.66 o 
   0  11   1      338.63      433.80     33.73 o 
   1  11   1      188.09      180.04     24.64 o 
   2  11   1       45.34       58.66     25.13 o 
   3  11   1      405.50      441.33     42.92 o 
   4  11   1      131.63      137.81     31.96 o 
   5  11   1      273.22      360.68     45.19 o 
   6  11   1      498.12      474.15     49.86 o 
   7  11   1      221.66      257.40     50.72 o 
   8  11   1      198.04      143.59     39.71 o 
  -7  12   1        4.63       22.44     29.19 o 
  -6  12   1        4.71       -4.65     28.91 o 
  -5  12   1       11.49       24.34     30.64 o 
  -4  12   1       18.59       -2.82     18.86 o 
  -3  12   1        7.59       18.12     17.88 o 
  -2  12   1       13.87       -1.88     16.88 o 
  -1  12   1      101.96       38.91     22.18 o 
   0  12   1        0.27       -9.23     21.75 o 
   1  12   1       61.68       44.32     45.36 o 
   2  12   1       97.16       38.78     23.66 o 
   3  12   1       43.42       48.63     25.15 o 
   4  12   1        2.09       49.12     27.23 o 
   5  12   1       11.20       19.75     28.27 o 
   6  12   1       16.86       29.50     30.09 o 
  -5  13   1       70.98      116.33     92.15 o 
  -4  13   1       14.64       32.16     27.50 o 
  -3  13   1        1.63      -33.06     30.64 o 
  -2  13   1        1.97      -43.92     29.28 o 
  -1  13   1       41.24       17.96     30.49 o 
   0  13   1      197.75      252.52     52.83 o 
   1  13   1      188.26      191.35     35.92 o 
   2  13   1      160.33      210.37     37.55 o 
   3  13   1      158.67      127.69     34.47 o 
   4  13   1      126.00      155.58     47.32 o 
 -15   0   2       49.80       34.21     31.58 o 
 -14   0   2       61.35       95.71     33.65 o 
 -13   0   2       14.72       -5.73     23.64 o 
 -12   0   2      340.36      343.79     42.93 o 
 -11   0   2     1251.45     1208.34     61.79 o 
 -10   0   2     1506.75     1493.49     64.65 o 
  -9   0   2     1478.34     1520.42     61.33 o 
  -8   0   2      203.59      224.30     26.39 o 
  -7   0   2     4773.30     5190.70    124.53 o 
  -6   0   2      355.01      370.48     25.93 o 
  -5   0   2      598.68      556.75     32.38 o 
  -4   0   2      465.07      479.51     23.01 o 
  -3   0   2     1342.72     1361.68     46.87 o 
  -2   0   2       32.84       35.30      6.34 o 
  -1   0   2       29.77      -19.24     12.83 o 
   0   0   2      325.32      342.24     12.80 o 
   1   0   2     4096.72     3974.49     64.15 o 
   2   0   2     5496.58     5420.07     88.00 o 
   3   0   2    11872.59    12085.08    224.22 o 
   4   0   2     2072.67     1913.66    122.70 o 
   5   0   2        5.33       -3.51     12.41 o 
   6   0   2     6012.09     6310.30    115.84 o 
   7   0   2     4587.45     4758.21     96.43 o 
   8   0   2     2862.84     2921.74     71.52 o 
   9   0   2     1895.82     1913.48     57.68 o 
  10   0   2      840.14      841.00     53.85 o 
  11   0   2       15.31       49.57     34.64 o 
  12   0   2      187.30      289.35     55.55 o 
  13   0   2      219.95      301.28     58.87 o 
 -15   1   2       40.58       12.80     21.89 o 
 -14   1   2      354.45      364.45     41.52 o 
 -13   1   2      222.19      208.98     27.08 o 
 -12   1   2      160.97      185.60     35.58 o 
 -11   1   2      878.45      888.08     39.77 o 
 -10   1   2     1053.44     1112.53     39.66 o 
  -9   1   2      808.78      836.75     32.96 o 
  -8   1   2      863.93      865.31     30.70 o 
  -7   1   2     1216.11     1114.79     32.55 o 
  -6   1   2     1759.82     1608.42     46.45 o 
  -5   1   2      306.61      282.28     14.63 o 
  -4   1   2     1124.48     1094.57     25.49 o 
  -3   1   2    30008.07    29359.86    436.25 o 
  -2   1   2    13116.71    13110.77    198.51 o 
  -1   1   2     9906.70     9854.49    150.20 o 
   0   1   2    10719.94    10715.79    160.46 o 
   1   1   2     8592.77     8646.84    113.61 o 
   2   1   2      933.18      908.31     21.91 o 
   3   1   2     3414.16     3264.72     47.26 o 
   4   1   2     2458.79     2271.16     65.32 o 
   5   1   2      273.06      221.69     14.46 o 
   6   1   2     1267.38     1322.97     54.07 o 
   7   1   2     2741.10     2744.85     68.13 o 
   8   1   2     2151.55     2019.45     40.21 o 
   9   1   2     1265.96     1248.03     36.78 o 
  10   1   2      311.01      326.71     30.83 o 
  11   1   2      143.97      151.07     27.58 o 
  12   1   2      256.45      228.89     32.35 o 
  13   1   2       14.76       -1.57     25.93 o 
 -15   2   2        5.85      -15.52     28.82 o 
 -14   2   2       13.14        5.96     17.76 o 
 -13   2   2      146.79      151.00     24.47 o 
 -12   2   2      142.34      133.72     22.71 o 
 -11   2   2       15.57       15.34     14.37 o 
 -10   2   2      109.70       89.96     17.03 o 
  -9   2   2       59.82       76.30     14.93 o 
  -8   2   2      865.70      838.38     32.00 o 
  -7   2   2       66.45       77.22     11.89 o 
  -6   2   2        3.17       -3.40      8.61 o 
  -5   2   2       11.56        6.22      8.25 o 
  -4   2   2       79.92       94.03     13.73 o 
  -3   2   2       84.34       68.04     16.80 o 
  -2   2   2     3246.74     3086.27    107.76 o 
  -1   2   2       40.45       42.29      4.46 o 
   0   2   2       34.50       53.76      9.08 o 
   1   2   2      729.14      736.69     22.50 o 
   2   2   2     3242.50     3249.83     78.50 o 
   3   2   2     1004.79     1132.11     26.28 o 
   4   2   2      174.85      201.84     13.02 o 
   5   2   2      607.43      660.36     25.79 o 
   6   2   2      511.89      556.59     18.40 o 
   7   2   2        0.28       -7.98      7.01 o 
   8   2   2      208.24      218.04     15.65 o 
   9   2   2      331.50      305.60     38.06 o 
  10   2   2      148.15      116.76     20.39 o 
  11   2   2      201.58      202.89     29.43 o 
  12   2   2        0.01      -25.31     16.87 o 
  13   2   2        1.58        8.77     22.04 o 
 -15   3   2      122.69      190.22     44.31 o 
 -14   3   2      230.29      149.38     43.62 o 
 -13   3   2      291.45      300.69     81.13 o 
 -12   3   2      126.14      137.69     26.78 o 
 -11   3   2       13.89        6.40     16.94 o 
 -10   3   2     1489.59     1472.42     72.44 o 
  -9   3   2     1740.96     1623.18    141.66 o 
  -8   3   2      725.16      809.22     36.27 o 
  -7   3   2     4137.48     3876.22     84.54 o 
  -6   3   2     2870.93     2781.83     64.45 o 
  -5   3   2     6416.41     6483.88    116.27 o 
  -4   3   2     4667.05     4651.55     86.24 o 
  -3   3   2     2971.91     3083.53     70.97 o 
  -2   3   2     2605.76     2414.97     47.66 o 
  -1   3   2     1565.93     1450.06     31.39 o 
   0   3   2     1389.45     1367.00     23.05 o 
   1   3   2    10186.01     9831.07    156.11 o 
   2   3   2     4687.96     4503.37     82.66 o 
   3   3   2     8262.10     8284.27    119.12 o 
   4   3   2     7115.39     7210.40    108.57 o 
   5   3   2     3210.10     3214.83     52.71 o 
   6   3   2     1541.98     1505.26     32.23 o 
   7   3   2     1633.43     1563.59     33.04 o 
   8   3   2      309.08      354.87     31.22 o 
   9   3   2       11.21       15.90     13.44 o 
  10   3   2      208.80      243.98     29.37 o 
  11   3   2      252.12      262.45     63.55 o 
  12   3   2      249.77      279.22     34.21 o 
  13   3   2       55.32       42.77     35.40 o 
 -14   4   2      227.31      184.80     41.77 o 
 -13   4   2      332.64      243.42     44.18 o 
 -12   4   2      519.24      527.04     53.70 o 
 -11   4   2       79.70       98.54     23.34 o 
 -10   4   2      190.78      226.99     83.32 o 
  -9   4   2      203.02      230.75     27.24 o 
  -8   4   2      261.17      284.31     25.24 o 
  -7   4   2      125.23       85.85     16.53 o 
  -6   4   2     2443.62     2435.87     91.57 o 
  -5   4   2      175.47      142.97     19.65 o 
  -4   4   2        1.52        3.79      7.97 o 
  -3   4   2      588.07      615.33     33.11 o 
  -2   4   2     2738.40     2828.02     67.40 o 
  -1   4   2     1787.71     1796.49     34.06 o 
   0   4   2      432.74      438.10     15.90 o 
   1   4   2     2760.56     2758.55     45.31 o 
   2   4   2      290.31      284.42     24.75 o 
   3   4   2     3239.36     3215.56     63.61 o 
   4   4   2     5865.93     6142.75     96.57 o 
   5   4   2      471.03      470.99     30.04 o 
   6   4   2     2824.75     2856.24     59.40 o 
   7   4   2      863.50      852.16     68.18 o 
   8   4   2        5.34       13.44     22.22 o 
   9   4   2      346.91      426.44     44.93 o 
  10   4   2     1514.96     1493.05     74.96 o 
  11   4   2      752.20      738.97     60.42 o 
  12   4   2      377.07      385.49     52.51 o 
  13   4   2      143.32      142.46     54.79 o 
 -14   5   2       85.64      163.03     44.97 o 
 -13   5   2      143.67      154.58     58.64 o 
 -12   5   2      122.25       59.80     32.01 o 
 -11   5   2      730.96      796.35     60.93 o 
 -10   5   2      477.06      474.89     35.81 o 
  -9   5   2       19.98       13.68     16.64 o 
  -8   5   2      683.31      677.73     44.86 o 
  -7   5   2     3511.06     3498.13     81.45 o 
  -6   5   2     1520.25     1504.89     45.96 o 
  -5   5   2      826.77      853.48     33.78 o 
  -4   5   2     5721.28     6099.75    116.33 o 
  -3   5   2     6654.78     6722.69    118.00 o 
  -2   5   2      253.53      207.77     15.36 o 
  -1   5   2      233.34      206.29     12.45 o 
   0   5   2     1286.60     1278.87     28.46 o 
   1   5   2     8663.10     8707.80    122.70 o 
   2   5   2     4941.47     5140.53     93.10 o 
   3   5   2     2489.55     2435.44     53.35 o 
   4   5   2     3688.16     3635.66     77.34 o 
   5   5   2     2737.46     2822.34     64.94 o 
   6   5   2      619.38      564.15     43.16 o 
   7   5   2      218.15      178.80     31.10 o 
   8   5   2      645.19      716.09     52.42 o 
   9   5   2      299.11      295.47     40.31 o 
  10   5   2      256.80      275.39     42.62 o 
  11   5   2      313.58      278.64     46.94 o 
  12   5   2       97.39      126.02     38.75 o 
 -13   6   2        1.25       -2.75     28.33 o 
 -12   6   2       68.08       14.86     46.49 o 
 -11   6   2       77.18       41.28     30.07 o 
 -10   6   2      175.88      175.34     40.15 o 
  -9   6   2      562.09      555.95     36.32 o 
  -8   6   2        3.92       -0.87     13.85 o 
  -7   6   2       86.26      104.09     18.66 o 
  -6   6   2        1.35       12.41     18.29 o 
  -5   6   2       10.25       22.09     12.15 o 
  -4   6   2      204.85      192.34     17.93 o 
  -3   6   2      467.30      516.17     21.11 o 
  -2   6   2        1.49        1.11      7.71 o 
  -1   6   2      462.51      486.57     19.61 o 
   0   6   2      362.43      378.29     40.28 o 
   1   6   2     1032.28     1241.50     35.34 o 
   2   6   2       20.19       39.91      8.21 o 
   3   6   2      585.72      699.56     26.72 o 
   4   6   2       54.51       63.95     21.10 o 
   5   6   2      380.41      403.17     38.01 o 
   6   6   2        0.01        2.49     18.53 o 
   7   6   2     1798.31     1872.34     78.92 o 
   8   6   2      405.96      395.67     45.25 o 
   9   6   2       57.23       33.64     26.94 o 
  10   6   2        3.49       -3.78     57.43 o 
  11   6   2        0.20       11.27     28.17 o 
  12   6   2       15.08       28.14     43.32 o 
 -13   7   2      256.25      312.64     52.22 o 
 -12   7   2      224.39      154.84     39.24 o 
 -11   7   2      473.17      403.51     51.32 o 
 -10   7   2     1523.56     1526.06     79.14 o 
  -9   7   2      546.86      541.68     49.92 o 
  -8   7   2       61.45       48.51     19.65 o 
  -7   7   2      409.87      416.95     29.66 o 
  -6   7   2     1020.13      964.17     46.51 o 
  -5   7   2     3091.39     3023.47     71.99 o 
  -4   7   2     1794.28     1680.38     42.00 o 
  -3   7   2     2310.60     2346.51     50.07 o 
  -2   7   2     2703.30     2658.23     53.30 o 
  -1   7   2     3093.46     3002.54     82.85 o 
   0   7   2     2214.46     2289.86     47.36 o 
   1   7   2     3396.18     3255.12     59.68 o 
   2   7   2     1624.71     1520.45     36.28 o 
   3   7   2     2113.85     2083.37     83.73 o 
   4   7   2      919.24      999.61     65.28 o 
   5   7   2      739.21      766.17     70.26 o 
   6   7   2      177.90      179.51     31.53 o 
   7   7   2       70.37       97.75     30.49 o 
   8   7   2     1039.22     1048.61     67.00 o 
   9   7   2      585.01      562.77     86.94 o 
  10   7   2      213.31      316.30     49.42 o 
  11   7   2      106.44       49.44     33.50 o 
 -12   8   2       90.47      101.32     38.62 o 
 -11   8   2      182.93      138.03     51.70 o 
 -10   8   2      209.48      255.71    101.66 o 
  -9   8   2       77.60       41.39     28.54 o 
  -8   8   2      327.44      241.69     54.34 o 
  -7   8   2        4.54        6.17     15.07 o 
  -6   8   2       39.03       47.49     23.79 o 
  -5   8   2        1.01      -10.49     10.59 o 
  -4   8   2      106.92      113.23     16.49 o 
  -3   8   2       15.20       31.18     12.02 o 
  -2   8   2       12.30       10.06     10.40 o 
  -1   8   2       69.73       77.40     12.95 o 
   0   8   2      237.43      278.44     18.63 o 
   1   8   2      320.32      336.20     19.53 o 
   2   8   2      221.88      220.99     21.66 o 
   3   8   2      177.20      149.94     19.18 o 
   4   8   2      490.25      455.42     28.98 o 
   5   8   2      471.98      522.24     58.64 o 
   6   8   2     1151.87     1013.50    113.58 o 
   7   8   2      377.01      432.33     45.90 o 
   8   8   2      335.64      399.93     49.79 o 
   9   8   2      471.76      511.45     55.13 o 
  10   8   2      353.54      367.18     51.76 o 
  11   8   2      151.33      158.63     44.92 o 
 -11   9   2       76.27       80.93     36.15 o 
 -10   9   2      247.97      262.37     79.85 o 
  -9   9   2      429.99      373.35     47.10 o 
  -8   9   2      330.47      392.23     45.01 o 
  -7   9   2      465.94      464.23     46.22 o 
  -6   9   2      687.91      687.47     32.24 o 
  -5   9   2      558.30      551.03     29.23 o 
  -4   9   2      260.92      261.63     21.80 o 
  -3   9   2      818.16      869.99     50.17 o 
  -2   9   2     1168.96     1210.09     42.03 o 
  -1   9   2     1132.39     1134.23     35.89 o 
   0   9   2     3810.19     3764.58     72.66 o 
   1   9   2     1350.05     1485.34     48.07 o 
   2   9   2       40.89       55.28     15.45 o 
   3   9   2      576.32      591.10     44.50 o 
   4   9   2     1269.80     1200.83     92.15 o 
   5   9   2      983.90     1103.68     61.29 o 
   6   9   2      500.48      513.13     51.62 o 
   7   9   2      372.82      364.01     44.80 o 
   8   9   2      286.07      182.78     40.16 o 
   9   9   2       62.35       88.86     42.04 o 
  10   9   2       28.90       58.64     33.78 o 
 -10  10   2        0.13      -37.69     25.94 o 
  -9  10   2       17.18       19.30     29.44 o 
  -8  10   2       51.84       33.11     27.08 o 
  -7  10   2       11.57        7.45     17.42 o 
  -6  10   2       28.68       41.10     18.16 o 
  -5  10   2        6.32       36.15     19.39 o 
  -4  10   2      367.94      336.48     25.17 o 
  -3  10   2      129.24      123.17     17.66 o 
  -2  10   2     1336.68     1267.45     51.57 o 
  -1  10   2       33.30       32.66     13.79 o 
   0  10   2     1542.30     1394.84     48.97 o 
   1  10   2      262.15      269.65     34.23 o 
   2  10   2       70.79       64.46     23.79 o 
   3  10   2       27.78       45.46     24.11 o 
   4  10   2       97.81      104.67     27.72 o 
   5  10   2       46.77       33.44     25.26 o 
   6  10   2       21.64       27.47     24.65 o 
   7  10   2        3.22      -18.82     23.49 o 
   8  10   2        0.01       42.75     29.44 o 
   9  10   2        5.20      -22.77     26.84 o 
  -9  11   2      268.88      288.45     71.55 o 
  -8  11   2      449.18      440.42     40.11 o 
  -7  11   2      561.52      571.10     99.39 o 
  -6  11   2      465.74      489.18     38.40 o 
  -5  11   2      286.86      324.89     32.50 o 
  -4  11   2      261.44      272.30     29.21 o 
  -3  11   2     1290.88     1209.05     44.68 o 
  -2  11   2     1043.08     1089.48     39.42 o 
  -1  11   2      235.57      255.88     27.08 o 
   0  11   2      249.36      290.33     36.07 o 
   1  11   2      706.57      706.69     90.72 o 
   2  11   2      570.21      471.71     71.47 o 
   3  11   2      311.90      346.10     40.90 o 
   4  11   2      285.74      307.39     40.77 o 
   5  11   2      432.76      438.17     72.15 o 
   6  11   2      311.72      319.46     44.51 o 
   7  11   2      199.23      257.41     43.97 o 
   8  11   2       71.93       19.62     44.07 o 
  -8  12   2        8.18       22.14     29.59 o 
  -7  12   2       37.34       24.34     28.92 o 
  -6  12   2        5.25       -3.73     19.83 o 
  -5  12   2       18.37       -0.34     18.12 o 
  -4  12   2       28.80       56.63     21.42 o 
  -3  12   2        7.57       -7.99     24.23 o 
  -2  12   2        4.71       34.50     21.24 o 
  -1  12   2       15.57      -16.25     20.80 o 
   0  12   2       47.51       48.84     41.43 o 
   1  12   2       69.77      100.30     36.83 o 
   2  12   2      201.98      161.82     33.07 o 
   3  12   2      159.26      130.72     31.57 o 
   4  12   2       95.47      110.63     32.70 o 
   5  12   2      100.34      177.78     39.12 o 
   6  12   2       56.69       98.20     35.01 o 
  -5  13   2      133.23      168.97     30.24 o 
  -4  13   2      188.75      161.36     49.51 o 
  -3  13   2      309.74      355.16     60.38 o 
  -2  13   2      346.95      428.22     65.36 o 
  -1  13   2      360.61      305.35     58.26 o 
   0  13   2      350.50      429.36     46.63 o 
   1  13   2      297.08      379.44     51.70 o 
   2  13   2      232.79      211.79     38.13 o 
   3  13   2      181.16      220.06     44.45 o 
   4  13   2      222.68      247.26     43.04 o 
 -15   1   3      212.46      228.38     31.87 o 
 -14   1   3      147.27      118.88     24.99 o 
 -13   1   3      325.49      337.90     30.77 o 
 -12   1   3      586.72      549.59     47.11 o 
 -11   1   3     1563.10     1522.48     60.00 o 
 -10   1   3     2169.36     2260.98     57.82 o 
  -9   1   3     3404.78     3421.17     71.15 o 
  -8   1   3      316.68      298.33     20.26 o 
  -7   1   3      183.02      234.44     26.51 o 
  -6   1   3     1596.59     1479.09     35.21 o 
  -5   1   3      106.42      102.15     11.98 o 
  -4   1   3      363.58      324.02     16.40 o 
  -3   1   3     4568.42     4783.32    104.00 o 
  -2   1   3    20341.26    20729.85    264.65 o 
  -1   1   3     5094.17     5446.06     88.40 o 
   0   1   3     8262.18     8271.58    128.52 o 
   1   1   3      390.26      393.47     10.68 o 
   2   1   3        2.64        3.81      4.13 o 
   3   1   3      441.83      432.41     12.88 o 
   4   1   3      181.17      198.39     11.89 o 
   5   1   3       58.23       39.10      7.69 o 
   6   1   3       59.80       64.93      9.51 o 
   7   1   3       16.32       14.97      8.66 o 
   8   1   3      229.36      233.39     16.80 o 
   9   1   3        1.83       24.49     14.01 o 
  10   1   3      308.54      272.22     25.40 o 
  11   1   3       15.99       19.97     21.12 o 
  12   1   3        5.37      -20.02     21.82 o 
  13   1   3        1.48       -3.62     22.61 o 
 -15   2   3       20.03        5.74     24.24 o 
 -14   2   3      399.06      360.63     40.89 o 
 -13   2   3       60.12       52.30     30.08 o 
 -12   2   3       16.21        8.10     18.81 o 
 -11   2   3      242.54      229.51     24.25 o 
 -10   2   3      361.74      367.99     26.32 o 
  -9   2   3      733.38      649.61     44.68 o 
  -8   2   3     2545.97     2538.45     71.35 o 
  -7   2   3     1272.70     1162.94     48.80 o 
  -6   2   3     2863.27     2715.58     62.34 o 
  -5   2   3     2710.52     2580.21     57.20 o 
  -4   2   3     1430.62     1332.57     34.52 o 
  -3   2   3    16724.70    16967.51    220.91 o 
  -2   2   3     5574.67     5331.81     75.56 o 
  -1   2   3     7852.74     7602.92    104.46 o 
   0   2   3     5466.37     5332.37     89.89 o 
   1   2   3     7366.91     7069.88    125.91 o 
   2   2   3     4607.19     4479.21     69.91 o 
   3   2   3     6666.91     6606.77    128.02 o 
   4   2   3     4279.61     3945.77     55.26 o 
   5   2   3     5664.23     5287.20     69.89 o 
   6   2   3     5174.92     5035.39     69.69 o 
   7   2   3     4423.73     4227.82     63.63 o 
   8   2   3     1796.28     1718.96     45.09 o 
   9   2   3      946.25     1006.54     41.33 o 
  10   2   3      866.88      924.60     39.57 o 
  11   2   3     1073.44     1174.55     85.76 o 
  12   2   3      666.53      584.99     44.00 o 
  13   2   3      228.85      333.58     66.11 o 
 -15   3   3      247.04      291.33     48.81 o 
 -14   3   3      550.58      594.62     47.95 o 
 -13   3   3      689.89      702.75     48.77 o 
 -12   3   3     1214.27     1285.63     56.58 o 
 -11   3   3        4.85        5.03     16.07 o 
 -10   3   3      601.49      563.37     36.90 o 
  -9   3   3      921.06      895.78     40.30 o 
  -8   3   3      289.53      303.88     26.37 o 
  -7   3   3     1254.40     1192.59     40.66 o 
  -6   3   3     1944.43     2000.33     51.76 o 
  -5   3   3     3493.31     3495.16     71.92 o 
  -4   3   3      104.70       98.68     11.58 o 
  -3   3   3      509.91      576.21     20.94 o 
  -2   3   3      277.14      290.34     12.22 o 
  -1   3   3      477.69      486.25     13.85 o 
   0   3   3     1185.83     1223.37     24.49 o 
   1   3   3        5.39       17.27     13.32 o 
   2   3   3      822.22      861.25     49.59 o 
   3   3   3      293.18      392.43     23.53 o 
   4   3   3        0.70        1.65      7.78 o 
   5   3   3      151.22      156.36     11.27 o 
   6   3   3      352.85      364.13     18.31 o 
   7   3   3        3.32       -4.79      7.67 o 
   8   3   3        3.98       11.84     12.83 o 
   9   3   3      440.77      416.44     28.49 o 
  10   3   3      219.28      219.77     26.08 o 
  11   3   3       73.20       48.78     22.11 o 
  12   3   3       20.14       46.21     36.45 o 
 -15   4   3        0.98      -62.21     52.83 o 
 -14   4   3        5.11      -31.19     56.53 o 
 -13   4   3        0.39       29.64     25.80 o 
 -12   4   3        3.11       29.39     19.41 o 
 -11   4   3        4.30      -18.33     20.58 o 
 -10   4   3      358.23      318.65     30.60 o 
  -9   4   3       44.33       21.79     15.53 o 
  -8   4   3      112.22       95.56     18.31 o 
  -7   4   3      769.14      790.02     33.90 o 
  -6   4   3      117.58      178.18     18.11 o 
  -5   4   3       69.98       84.64     16.59 o 
  -4   4   3     2708.25     2906.37     62.05 o 
  -3   4   3      375.15      361.89     33.75 o 
  -2   4   3      323.32      331.62     14.22 o 
  -1   4   3      480.07      510.98     14.32 o 
   0   4   3     2311.03     2340.70     36.22 o 
   1   4   3      123.03      138.17     10.52 o 
   2   4   3     3755.23     4077.61     81.49 o 
   3   4   3       45.24       49.24     12.71 o 
   4   4   3       98.23      128.19     17.16 o 
   5   4   3      152.03      170.23     20.58 o 
   6   4   3      509.33      502.94     25.40 o 
   7   4   3       39.59       44.12     14.90 o 
   8   4   3       15.53       13.18     20.72 o 
   9   4   3        0.12        2.52     17.34 o 
  10   4   3        3.36       19.41     25.70 o 
  11   4   3       11.06       38.82     38.04 o 
  12   4   3        0.00       11.87     30.72 o 
 -14   5   3      214.79      242.51     47.18 o 
 -13   5   3      375.70      380.04     63.55 o 
 -12   5   3      481.24      368.22     48.25 o 
 -11   5   3      119.53      108.13     24.73 o 
 -10   5   3      626.52      549.47     56.90 o 
  -9   5   3     1006.42      906.17     95.08 o 
  -8   5   3     1115.61     1067.72     43.55 o 
  -7   5   3     1118.42     1064.29     87.42 o 
  -6   5   3     1263.38     1142.18     39.74 o 
  -5   5   3     1973.64     1916.21     50.91 o 
  -4   5   3     3480.00     3539.76     73.54 o 
  -3   5   3     1412.69     1325.08     36.95 o 
  -2   5   3       41.50       80.28      9.88 o 
  -1   5   3       30.89       14.14      7.20 o 
   0   5   3      258.73      306.16     19.19 o 
   1   5   3       70.13       94.69      8.47 o 
   2   5   3     4047.50     4343.28     80.51 o 
   3   5   3      267.48      242.33     15.40 o 
   4   5   3      111.71      120.98     24.32 o 
   5   5   3      102.76       86.02     22.27 o 
   6   5   3      106.47      117.63     44.23 o 
   7   5   3     1989.73     1908.45     78.63 o 
   8   5   3       91.91       69.48     27.53 o 
   9   5   3      114.57      138.53     32.89 o 
  10   5   3       90.02       80.51     41.66 o 
  11   5   3        0.06       14.53     57.89 o 
  12   5   3        5.66        4.77     35.70 o 
 -14   6   3       17.55       11.77     31.39 o 
 -13   6   3       10.41      -19.66     63.24 o 
 -12   6   3      248.33      245.97     43.30 o 
 -11   6   3     1246.19     1097.74     61.39 o 
 -10   6   3     1294.14     1236.21     51.70 o 
  -9   6   3       19.00        3.31     17.17 o 
  -8   6   3      523.80      510.39     45.02 o 
  -7   6   3     3405.68     3344.66     80.87 o 
  -6   6   3     1391.95     1336.68     45.26 o 
  -5   6   3      660.37      585.56     29.20 o 
  -4   6   3     1503.98     1391.06     41.57 o 
  -3   6   3     3658.48     3586.10     64.28 o 
  -2   6   3     3519.98     3366.65     60.25 o 
  -1   6   3     4171.93     4050.70     67.87 o 
   0   6   3     4889.64     4897.09     77.95 o 
   1   6   3     4526.52     4472.25     72.00 o 
   2   6   3     1230.39     1134.93     27.41 o 
   3   6   3     3254.71     3144.50     91.06 o 
   4   6   3     4080.24     3831.71    164.07 o 
   5   6   3     2602.91     2456.22    296.07 o 
   6   6   3      131.28      137.70     30.32 o 
   7   6   3      550.17      584.66     49.64 o 
   8   6   3     2166.44     2223.76     92.30 o 
   9   6   3     1433.13     1417.78     76.14 o 
  10   6   3     1063.87     1020.94     71.37 o 
  11   6   3      520.65      511.02     58.76 o 
 -13   7   3      296.70      361.23     54.37 o 
 -12   7   3      414.55      285.32     45.28 o 
 -11   7   3      858.61      810.55     99.92 o 
 -10   7   3      373.21      331.70     44.63 o 
  -9   7   3      898.53      877.46     44.54 o 
  -8   7   3      678.18      649.53     37.73 o 
  -7   7   3       92.66      117.35     19.86 o 
  -6   7   3      266.16      247.27     23.80 o 
  -5   7   3        6.62       14.28     12.84 o 
  -4   7   3       39.97       23.98     10.41 o 
  -3   7   3       71.05       76.57     12.84 o 
  -2   7   3      227.05      214.92     16.40 o 
  -1   7   3      180.13      177.71     14.55 o 
   0   7   3       18.45       20.40      8.99 o 
   1   7   3       56.59       57.63     10.18 o 
   2   7   3       10.35       -0.37     10.46 o 
   3   7   3        0.65       14.48     17.30 o 
   4   7   3       12.68       18.74     19.04 o 
   5   7   3      125.25      143.15    103.92 o 
   6   7   3      181.83      172.34     51.55 o 
   7   7   3       19.36       39.88     24.63 o 
   8   7   3       89.59       95.33     31.68 o 
   9   7   3       26.38       24.88     33.96 o 
  10   7   3        2.51       32.78     32.90 o 
  11   7   3        4.27        8.02     35.37 o 
 -12   8   3        6.06       11.33     36.23 o 
 -11   8   3       42.89       24.07     29.07 o 
 -10   8   3       15.03      -25.55     23.17 o 
  -9   8   3       25.97       13.04     22.95 o 
  -8   8   3       16.57        5.72     15.74 o 
  -7   8   3        0.37      -17.69     14.63 o 
  -6   8   3        9.14      -14.54     13.15 o 
  -5   8   3      140.84      142.24     17.36 o 
  -4   8   3      692.23      770.63     29.71 o 
  -3   8   3      975.30      958.30     32.58 o 
  -2   8   3        2.38        3.06     11.66 o 
  -1   8   3      496.99      516.20     23.72 o 
   0   8   3      649.31      676.32     26.13 o 
   1   8   3      155.32      132.84     17.78 o 
   2   8   3        4.38      -26.60     17.74 o 
   3   8   3        1.31       22.07     19.98 o 
   4   8   3       74.69       62.59     23.85 o 
   5   8   3       54.51       17.10     21.33 o 
   6   8   3        1.81        2.24     20.10 o 
   7   8   3       12.13      -19.26     23.47 o 
   8   8   3        0.67       12.55     26.90 o 
   9   8   3       11.55       45.00     50.19 o 
  10   8   3       17.09       18.30     29.15 o 
 -12   9   3      128.41      139.74     40.90 o 
 -11   9   3      131.21      100.81     35.69 o 
 -10   9   3      246.32      310.67     46.11 o 
  -9   9   3      356.41      328.40     43.18 o 
  -8   9   3      285.35      285.04     43.70 o 
  -7   9   3      112.72      103.65     33.81 o 
  -6   9   3      245.61      267.80     23.62 o 
  -5   9   3      286.77      284.16     22.95 o 
  -4   9   3      867.38      911.65     34.40 o 
  -3   9   3      193.58      244.96     20.84 o 
  -2   9   3      555.32      541.88     26.72 o 
  -1   9   3      944.06      981.63     34.79 o 
   0   9   3     1042.29     1026.97     58.72 o 
   1   9   3      418.49      434.32     39.03 o 
   2   9   3        0.86       -0.41     24.38 o 
   3   9   3      203.28      217.74     32.75 o 
   4   9   3      229.17      296.47     68.98 o 
   5   9   3        4.07      -12.19     37.43 o 
   6   9   3      120.66      125.27     42.79 o 
   7   9   3        3.21       13.27     26.91 o 
   8   9   3        0.31      -12.52     27.48 o 
   9   9   3       21.56       49.55     42.94 o 
 -11  10   3       50.04       99.57     38.63 o 
 -10  10   3      109.27       79.19     34.73 o 
  -9  10   3      373.49      392.95     60.68 o 
  -8  10   3      609.85      676.54     55.55 o 
  -7  10   3     1174.46     1034.35     49.01 o 
  -6  10   3     1250.36     1234.31     43.81 o 
  -5  10   3      525.57      575.86     31.51 o 
  -4  10   3      971.90      945.99     36.68 o 
  -3  10   3     2310.23     2419.24     71.83 o 
  -2  10   3      558.22      616.08     29.47 o 
  -1  10   3      252.21      270.22     33.73 o 
   0  10   3     1161.86     1265.14     61.41 o 
   1  10   3      820.18      784.57     80.07 o 
   2  10   3      295.42      315.14     38.74 o 
   3  10   3      682.55      722.29     52.30 o 
   4  10   3      950.81      865.34     58.60 o 
   5  10   3      907.80      911.65     62.85 o 
   6  10   3      670.89      586.23     54.69 o 
   7  10   3      744.45      639.57     59.45 o 
   8  10   3      402.28      441.68     77.73 o 
  -9  11   3      123.41      159.76     31.11 o 
  -8  11   3      304.12      302.65     35.07 o 
  -7  11   3      155.79       75.56     24.68 o 
  -6  11   3      134.98      200.76     28.55 o 
  -5  11   3      338.58      354.80     31.51 o 
  -4  11   3       95.12       82.82     17.91 o 
  -3  11   3      407.21      358.96     50.72 o 
  -2  11   3       23.22       43.20     23.55 o 
  -1  11   3       61.03       27.73     35.09 o 
   0  11   3       60.59       56.47     23.30 o 
   1  11   3       86.94       71.82     24.71 o 
   2  11   3        0.64      -13.05     19.58 o 
   3  11   3       44.54       17.25     23.77 o 
   4  11   3        4.85       -7.60     42.49 o 
   5  11   3       34.99       28.96     34.87 o 
   6  11   3        8.39       -3.12     25.87 o 
   7  11   3        0.62       -1.78     27.59 o 
  -8  12   3       85.01       74.87     27.41 o 
  -7  12   3        1.64        2.06     21.32 o 
  -6  12   3        8.55       -5.90     19.96 o 
  -5  12   3       38.54       21.98     25.21 o 
  -4  12   3       94.77      111.39     40.45 o 
  -3  12   3       25.20       -0.25     22.36 o 
  -2  12   3        0.00        0.71     20.41 o 
  -1  12   3       76.58       70.25     26.78 o 
   0  12   3       71.97       73.21     36.30 o 
   1  12   3       83.04       50.24     26.04 o 
   2  12   3        1.79      -13.54     22.63 o 
   3  12   3       24.77      -22.52     21.36 o 
   4  12   3       12.99       14.16     53.28 o 
   5  12   3        2.34       24.19     28.10 o 
  -5  13   3       92.58      128.60     49.81 o 
  -4  13   3      107.35      101.13     46.04 o 
  -3  13   3      140.82      146.86     46.19 o 
  -2  13   3      172.41      192.43     36.96 o 
  -1  13   3       90.53       91.01     29.42 o 
   0  13   3        5.37        0.68     29.58 o 
   1  13   3        9.75        0.42     25.40 o 
   2  13   3       40.45       23.37     47.62 o 
   3  13   3       47.01       97.06     33.22 o 
 -15   0   4      299.03      366.78     51.31 o 
 -14   0   4     1254.65     1433.57    112.60 o 
 -13   0   4     1116.43     1229.48     69.82 o 
 -12   0   4     1401.62     1524.65     73.30 o 
 -11   0   4     2797.21     2755.64     96.65 o 
 -10   0   4     4073.15     4178.92    168.07 o 
  -9   0   4     4096.43     4336.30    117.97 o 
  -8   0   4      652.34      574.63     49.36 o 
  -7   0   4     3467.64     3228.45     87.22 o 
  -6   0   4    11018.18    10509.53    324.22 o 
  -5   0   4     3061.05     2982.05     73.89 o 
  -4   0   4      773.03      814.62     44.53 o 
  -3   0   4     6685.71     6943.25    202.41 o 
  -2   0   4   151692.94   150924.63   3927.92 o 
  -1   0   4      210.50      196.86     10.29 o 
   0   0   4      312.73      286.11     12.38 o 
   1   0   4      141.74      127.06     11.24 o 
   2   0   4      138.27      135.29     22.18 o 
   3   0   4     2231.27     2075.41     53.97 o 
   4   0   4       71.72       38.07     10.15 o 
   5   0   4     2652.62     2561.99     63.27 o 
   6   0   4     2291.46     2115.31     76.71 o 
   7   0   4     1097.84     1196.28     42.74 o 
   8   0   4      946.11      949.25     40.23 o 
   9   0   4     1458.07     1326.53     85.51 o 
  10   0   4       45.19       34.57     30.19 o 
  11   0   4       48.04       72.90     39.85 o 
  12   0   4       85.61      104.15     42.72 o 
 -15   1   4        1.31       -1.11     18.12 o 
 -14   1   4        0.34      -10.92     17.88 o 
 -13   1   4      540.08      558.93     37.57 o 
 -12   1   4      126.59      129.14     21.50 o 
 -11   1   4       35.44       35.35     20.25 o 
 -10   1   4       52.07       54.46     14.69 o 
  -9   1   4      210.42      245.95     20.82 o 
  -8   1   4        0.04        4.66      8.25 o 
  -7   1   4      703.12      755.53     25.64 o 
  -6   1   4       13.70       15.67      8.63 o 
  -5   1   4      153.49      182.99     21.11 o 
  -4   1   4      607.45      637.74     17.91 o 
  -3   1   4     9009.52     9367.60    126.72 o 
  -2   1   4    33858.00    33808.89    501.77 o 
  -1   1   4     6396.66     6607.24     92.12 o 
   0   1   4    14174.66    14226.84    187.15 o 
   1   1   4     1316.21     1322.50     22.81 o 
   2   1   4       63.49       66.98      6.30 o 
   3   1   4     3099.00     3099.67     43.35 o 
   4   1   4     5272.82     5332.95     68.81 o 
   5   1   4     2084.49     2022.53     36.14 o 
   6   1   4      936.29      995.86     25.61 o 
   7   1   4     1223.38     1218.22     30.18 o 
   8   1   4      444.28      463.55     23.44 o 
   9   1   4      635.84      649.55     28.72 o 
  10   1   4      642.66      576.48     36.60 o 
  11   1   4      624.40      684.45     51.66 o 
  12   1   4      190.89      229.13     55.40 o 
 -15   2   4        4.59       27.36     25.16 o 
 -14   2   4       18.68       -4.45     20.54 o 
 -13   2   4       13.60       -4.35     19.48 o 
 -12   2   4       26.44       21.67     17.17 o 
 -11   2   4       20.38       19.41     20.12 o 
 -10   2   4       11.60        0.68     14.75 o 
  -9   2   4        8.78       10.43     13.77 o 
  -8   2   4       14.05       15.92     11.62 o 
  -7   2   4        4.17        1.82      8.91 o 
  -6   2   4     1166.34     1243.15     37.97 o 
  -5   2   4      719.98      788.53     27.55 o 
  -4   2   4       37.47       32.46      9.74 o 
  -3   2   4      403.39      444.47     14.70 o 
  -2   2   4     5187.49     5380.38     76.83 o 
  -1   2   4        2.59       -2.89      7.23 o 
   0   2   4     1668.46     1694.24     31.25 o 
   1   2   4       62.46       63.59     10.06 o 
   2   2   4      594.57      634.09     14.92 o 
   3   2   4      101.68      103.28      7.86 o 
   4   2   4        2.04       -7.50      5.00 o 
   5   2   4      482.30      485.18     20.79 o 
   6   2   4      112.75       86.38     11.49 o 
   7   2   4      108.55      108.99     13.87 o 
   8   2   4      273.28      260.86     19.32 o 
   9   2   4       30.53       30.82     15.14 o 
  10   2   4      190.63      236.37     25.61 o 
  11   2   4       21.26       25.96     32.00 o 
  12   2   4       13.14       22.34     40.90 o 
 -15   3   4       52.16       22.29     26.32 o 
 -14   3   4        0.86      -27.71     19.47 o 
 -13   3   4        6.65        4.04     18.99 o 
 -12   3   4      189.62      197.44     28.31 o 
 -11   3   4       76.58       87.54     23.16 o 
 -10   3   4      201.71      179.26     24.92 o 
  -9   3   4      183.73      172.25     22.12 o 
  -8   3   4        0.08        0.37     11.48 o 
  -7   3   4       73.08       66.35     13.96 o 
  -6   3   4       39.00       65.76     12.68 o 
  -5   3   4      487.92      507.79     23.24 o 
  -4   3   4       39.10       52.99     10.91 o 
  -3   3   4     1214.71     1257.89     26.99 o 
  -2   3   4      890.87      918.23     19.54 o 
  -1   3   4     1152.48     1214.87     23.38 o 
   0   3   4      644.00      682.72     24.33 o 
   1   3   4      568.38      536.84     22.85 o 
   2   3   4       95.88       93.19     14.17 o 
   3   3   4     1187.70     1161.68     37.64 o 
   4   3   4      645.04      666.24     26.10 o 
   5   3   4      306.39      317.93     24.43 o 
   6   3   4      401.18      443.95     24.52 o 
   7   3   4     3277.32     3177.21     59.52 o 
   8   3   4      970.84      944.64     44.55 o 
   9   3   4      150.33      194.68     28.15 o 
  10   3   4      162.03      217.26     42.81 o 
  11   3   4      176.83      198.49     40.25 o 
  12   3   4      229.20      250.56     58.56 o 
 -15   4   4      372.03      351.09     51.04 o 
 -14   4   4      372.72      388.33    100.57 o 
 -13   4   4     1469.22     1659.17     69.58 o 
 -12   4   4      365.87      420.03     38.70 o 
 -11   4   4      333.81      355.68     33.97 o 
 -10   4   4     3840.86     3746.88     93.74 o 
  -9   4   4     1988.12     1935.33     60.84 o 
  -8   4   4     3579.91     3402.46    172.50 o 
  -7   4   4     4709.48     4218.91     91.14 o 
  -6   4   4    11599.27    11439.12    194.08 o 
  -5   4   4     5962.91     5733.90    107.41 o 
  -4   4   4     2276.37     2169.37     50.76 o 
  -3   4   4     2199.93     2134.34     47.48 o 
  -2   4   4      865.83      823.76     19.45 o 
  -1   4   4      751.55      695.72     19.05 o 
   0   4   4     2646.59     2450.46     55.45 o 
   1   4   4    13764.34    14179.08    190.31 o 
   2   4   4     8736.81     8950.21    178.90 o 
   3   4   4     1350.23     1194.13     40.21 o 
   4   4   4     2204.78     2041.77     56.82 o 
   5   4   4     2727.85     2602.00     68.47 o 
   6   4   4     2045.52     1969.73     50.52 o 
   7   4   4       49.92       21.90     17.23 o 
   8   4   4       79.63       76.18     21.52 o 
   9   4   4      427.81      450.55     38.32 o 
  10   4   4       48.81       62.92     27.43 o 
  11   4   4      307.89      273.65     45.51 o 
  12   4   4       14.57        7.50     34.49 o 
 -14   5   4        1.06        7.15     30.71 o 
 -13   5   4        3.05      -10.91     20.85 o 
 -12   5   4        0.35        6.38     19.66 o 
 -11   5   4      101.08       88.13     22.34 o 
 -10   5   4       65.04       50.35     18.67 o 
  -9   5   4     1339.48     1239.80     49.00 o 
  -8   5   4      112.74      147.39     35.52 o 
  -7   5   4       53.92       15.90     13.60 o 
  -6   5   4     1629.63     1702.26     49.40 o 
  -5   5   4      387.32      424.19     38.58 o 
  -4   5   4     1225.88     1267.77     37.58 o 
  -3   5   4      563.24      571.88     23.92 o 
  -2   5   4        9.53        9.78      8.58 o 
  -1   5   4        2.66       -3.20      5.72 o 
   0   5   4       55.14       71.99      7.35 o 
   1   5   4      347.97      379.34     21.24 o 
   2   5   4      228.30      194.15     19.65 o 
   3   5   4     1011.77      888.10     36.22 o 
   4   5   4     2272.33     2294.97     63.84 o 
   5   5   4     1079.44     1057.98     44.15 o 
   6   5   4     1033.95     1045.05     42.05 o 
   7   5   4     1243.30     1214.20     41.55 o 
   8   5   4      737.71      824.05     47.41 o 
   9   5   4      518.01      498.08     51.25 o 
  10   5   4      466.44      431.58     54.16 o 
  11   5   4      325.90      338.21     50.81 o 
 -14   6   4        7.21      -34.44     50.87 o 
 -13   6   4       52.28       40.54     31.29 o 
 -12   6   4      184.97      148.16     33.21 o 
 -11   6   4        3.21        5.92     18.31 o 
 -10   6   4       36.12       26.59     38.95 o 
  -9   6   4      379.70      420.14     32.83 o 
  -8   6   4       60.45       81.56     18.43 o 
  -7   6   4        0.44        0.10     12.27 o 
  -6   6   4      243.02      257.87     23.04 o 
  -5   6   4      184.21      192.70     19.54 o 
  -4   6   4        0.10       10.21     10.10 o 
  -3   6   4      104.33      116.08     12.57 o 
  -2   6   4        7.77        7.23      7.76 o 
  -1   6   4      169.63      162.82     12.81 o 
   0   6   4      630.75      660.06     20.66 o 
   1   6   4      427.41      466.33     21.80 o 
   2   6   4      129.25      127.58     22.58 o 
   3   6   4      330.73      275.91     30.79 o 
   4   6   4      109.58      128.71     32.45 o 
   5   6   4       10.56       19.50     20.59 o 
   6   6   4      837.03      843.19     54.13 o 
   7   6   4       16.94       38.01     24.28 o 
   8   6   4       14.26       30.19     26.18 o 
   9   6   4       22.84       68.45     31.56 o 
  10   6   4        3.04      -38.16     25.44 o 
  11   6   4        1.10       -3.80     66.26 o 
 -13   7   4       34.81       13.45     32.44 o 
 -12   7   4       19.24      -10.95     40.75 o 
 -11   7   4        9.17       -5.41     18.30 o 
 -10   7   4       10.87      -10.59     17.85 o 
  -9   7   4        0.07       -6.69     15.26 o 
  -8   7   4       10.35        5.85     15.56 o 
  -7   7   4      288.19      317.81     28.05 o 
  -6   7   4      341.83      360.50     27.02 o 
  -5   7   4       94.55      126.12     18.78 o 
  -4   7   4      310.17      294.03     19.62 o 
  -3   7   4      706.12      690.83     30.39 o 
  -2   7   4      115.09      143.32     19.32 o 
  -1   7   4        6.46       12.23      9.03 o 
   0   7   4       31.21       28.96     11.07 o 
   1   7   4      756.45      760.85     43.02 o 
   2   7   4      957.04      986.24     57.66 o 
   3   7   4      422.48      396.57     53.21 o 
   4   7   4      289.04      295.69     35.50 o 
   5   7   4      670.58      728.13     62.11 o 
   6   7   4        3.78      -14.80     22.64 o 
   7   7   4       84.07      112.73     31.16 o 
   8   7   4      302.69      313.61     45.30 o 
   9   7   4      106.42       96.79     34.89 o 
  10   7   4       64.06       85.75     38.20 o 
 -13   8   4      373.11      417.04     93.88 o 
 -12   8   4      464.49      408.33     54.47 o 
 -11   8   4      713.99      700.28     60.18 o 
 -10   8   4      465.93      476.55     38.02 o 
  -9   8   4      666.20      762.36     49.99 o 
  -8   8   4      933.53     1002.11     60.34 o 
  -7   8   4     1018.98     1053.77     44.81 o 
  -6   8   4     1001.98     1009.15     42.64 o 
  -5   8   4     1321.79     1280.79     39.43 o 
  -4   8   4     2560.29     2528.71     56.47 o 
  -3   8   4     4187.98     4240.45     77.99 o 
  -2   8   4     5735.59     5714.52     95.68 o 
  -1   8   4     2481.73     2483.00    206.11 o 
   0   8   4     4056.70     3985.30    112.96 o 
   1   8   4     2233.79     2137.06     76.41 o 
   2   8   4      886.62      836.38     64.30 o 
   3   8   4      640.91      671.84     46.94 o 
   4   8   4     1016.00     1027.30     56.42 o 
   5   8   4      952.39     1019.39     61.33 o 
   6   8   4      207.23      275.29     40.01 o 
   7   8   4      615.44      499.36     51.71 o 
   8   8   4      323.62      332.58     48.31 o 
   9   8   4      427.98      436.48     54.33 o 
 -12   9   4       19.88       44.50     39.09 o 
 -11   9   4       72.52       52.87     33.93 o 
 -10   9   4       11.86       39.28     31.91 o 
  -9   9   4        0.78        2.47     18.66 o 
  -8   9   4        5.15       -0.88     17.79 o 
  -7   9   4      230.90      213.70     31.28 o 
  -6   9   4        3.19       20.78     13.88 o 
  -5   9   4      316.16      284.38     36.21 o 
  -4   9   4      344.34      355.57     29.05 o 
  -3   9   4      151.01      115.01     17.49 o 
  -2   9   4      281.31      302.21     33.95 o 
  -1   9   4        1.31       -5.83     15.58 o 
   0   9   4      445.58      495.96    100.22 o 
   1   9   4      417.35      460.52     49.06 o 
   2   9   4      207.81      223.40     33.14 o 
   3   9   4      513.81      454.42     50.04 o 
   4   9   4      215.57      199.95     64.30 o 
   5   9   4      105.22      140.63     32.62 o 
   6   9   4      207.80      208.60     37.55 o 
   7   9   4      351.05      357.85     48.67 o 
   8   9   4      364.64      352.30    113.96 o 
   9   9   4      173.14      181.13     46.26 o 
 -11  10   4       10.70       26.25     31.87 o 
 -10  10   4       47.08        5.85     30.80 o 
  -9  10   4       36.21      -16.54     24.41 o 
  -8  10   4        0.21       -9.30     19.47 o 
  -7  10   4       39.00       15.10     14.83 o 
  -6  10   4       11.56       -2.79     13.91 o 
  -5  10   4        2.96       11.17     14.93 o 
  -4  10   4        9.93       11.14     15.87 o 
  -3  10   4        0.00       -7.34     19.02 o 
  -2  10   4      452.73      462.68     79.17 o 
  -1  10   4       84.50      112.95     33.28 o 
   0  10   4       20.80      -11.97     18.46 o 
   1  10   4       20.16       -5.19     18.82 o 
   2  10   4       16.26       30.46     22.84 o 
   3  10   4      196.61      239.91     37.35 o 
   4  10   4        3.09       28.62     28.60 o 
   5  10   4        0.17       34.08     25.50 o 
   6  10   4       26.93       18.45     26.68 o 
   7  10   4        3.22       17.43     30.13 o 
   8  10   4        8.63       22.94     49.06 o 
  -9  11   4       40.67       36.71     23.79 o 
  -8  11   4        3.07       24.27     21.32 o 
  -7  11   4        9.98       -9.65     19.58 o 
  -6  11   4      157.89      158.46     26.45 o 
  -5  11   4       78.71      105.37     22.69 o 
  -4  11   4       19.86       44.18     22.93 o 
  -3  11   4        4.06      -14.60     23.09 o 
  -2  11   4       29.64       31.34     23.00 o 
  -1  11   4      268.91      262.55     36.74 o 
   0  11   4      482.42      488.43     45.62 o 
   1  11   4      402.77      365.78     42.18 o 
   2  11   4       24.82        8.38     23.16 o 
   3  11   4        1.11       -9.04     22.01 o 
   4  11   4       41.51      115.72     31.71 o 
   5  11   4      116.58      113.68     36.00 o 
   6  11   4      103.03      159.96     39.10 o 
  -8  12   4      335.68      266.97     43.68 o 
  -7  12   4      322.40      393.82     47.87 o 
  -6  12   4      494.53      630.63     75.77 o 
  -5  12   4      733.05      678.12     89.96 o 
  -4  12   4      690.56      762.90     55.60 o 
  -3  12   4      653.51      604.92     51.20 o 
  -2  12   4      699.50      782.60     57.35 o 
  -1  12   4      771.43      811.73     77.73 o 
   0  12   4      547.65      653.23     65.89 o 
   1  12   4      740.07      739.00     57.68 o 
   2  12   4      689.73      648.72     76.07 o 
   3  12   4      626.29      580.65    127.92 o 
   4  12   4      668.79      553.63     74.41 o 
   5  12   4      354.79      323.31     68.68 o 
  -5  13   4       64.80        9.66     36.98 o 
  -4  13   4       49.19       28.07     37.74 o 
  -3  13   4       68.15      120.36     31.18 o 
  -2  13   4       47.12       56.91     54.34 o 
  -1  13   4        1.49       12.49     23.34 o 
   0  13   4        5.26       -3.31     24.51 o 
   1  13   4       56.81       55.31     30.34 o 
   2  13   4       58.59       59.76     30.68 o 
 -16   1   5       26.02       16.27     28.56 o 
 -15   1   5      252.42      250.60     57.02 o 
 -14   1   5      384.79      389.90     56.25 o 
 -13   1   5      145.49      158.69     24.56 o 
 -12   1   5      237.76      250.54     26.03 o 
 -11   1   5      394.20      429.52     29.44 o 
 -10   1   5      354.46      386.81     31.10 o 
  -9   1   5     2051.87     2254.34     63.96 o 
  -8   1   5     1918.77     1937.75    108.44 o 
  -7   1   5     1092.44     1191.77     39.35 o 
  -6   1   5     4166.02     4200.06     83.54 o 
  -5   1   5     4144.73     4146.61     65.50 o 
  -4   1   5     2986.90     2995.46     49.72 o 
  -3   1   5    14164.83    14384.29    223.67 o 
  -2   1   5    11309.73    11712.69    184.64 o 
  -1   1   5       57.49       26.75     11.47 o 
   0   1   5     1504.74     1432.21     24.24 o 
   1   1   5      697.76      702.90     17.24 o 
   2   1   5     1629.34     1672.98     39.79 o 
   3   1   5      242.45      323.89     12.64 o 
   4   1   5     1020.71     1016.82     23.32 o 
   5   1   5     2697.74     2825.86     46.06 o 
   6   1   5     1315.67     1319.61     34.56 o 
   7   1   5     1416.54     1415.46     36.82 o 
   8   1   5      644.21      674.43     28.17 o 
   9   1   5      178.40      220.11     21.91 o 
  10   1   5       32.86       15.16     22.72 o 
  11   1   5      279.26      347.77     59.02 o 
  12   1   5      103.69      188.68     54.04 o 
 -15   2   5      384.81      389.31     72.76 o 
 -14   2   5      475.26      509.72     45.87 o 
 -13   2   5      549.42      557.55     43.79 o 
 -12   2   5      558.44      588.00     42.42 o 
 -11   2   5     1404.40     1583.59     73.16 o 
 -10   2   5      574.57      555.83     35.81 o 
  -9   2   5     1735.12     1653.98     58.32 o 
  -8   2   5     2844.88     2721.19     68.87 o 
  -7   2   5     1686.63     1688.22     48.05 o 
  -6   2   5     1411.64     1442.03     41.88 o 
  -5   2   5     2958.48     2876.69     49.85 o 
  -4   2   5     1695.80     1706.07     38.04 o 
  -3   2   5     5585.64     5564.43     81.40 o 
  -2   2   5      664.35      700.95     19.58 o 
  -1   2   5       49.80       29.42      9.43 o 
   0   2   5      425.26      448.48     14.73 o 
   1   2   5      277.57      347.60     24.50 o 
   2   2   5     1029.89     1105.97     22.26 o 
   3   2   5      425.24      501.53     14.93 o 
   4   2   5      211.47      270.87     19.37 o 
   5   2   5      218.19      267.47     21.07 o 
   6   2   5        7.87       29.35     10.18 o 
   7   2   5      526.05      568.40     28.71 o 
   8   2   5       63.31       69.70     16.66 o 
   9   2   5      311.32      379.77     34.32 o 
  10   2   5       65.25       87.12     27.63 o 
  11   2   5      161.95      242.56     54.49 o 
 -15   3   5        5.13       -9.93     22.87 o 
 -14   3   5       10.65       29.76     23.51 o 
 -13   3   5      380.02      412.56     39.55 o 
 -12   3   5      790.63      701.08     54.87 o 
 -11   3   5      590.93      598.13     66.91 o 
 -10   3   5      706.22      681.50     38.63 o 
  -9   3   5     1928.15     1906.95     78.23 o 
  -8   3   5     2011.08     1957.63     56.72 o 
  -7   3   5     2935.21     3041.72     71.31 o 
  -6   3   5     7428.47     7552.61    155.65 o 
  -5   3   5     4434.70     4331.53     69.75 o 
  -4   3   5     3011.63     2906.71     50.56 o 
  -3   3   5      178.91      163.20     26.39 o 
  -2   3   5      952.46      939.33     20.20 o 
  -1   3   5      326.92      302.01     13.94 o 
   0   3   5     1692.49     1758.76     73.96 o 
   1   3   5     3808.98     3831.75     77.30 o 
   2   3   5     2896.79     3051.95     67.31 o 
   3   3   5     1889.91     1793.15     49.75 o 
   4   3   5      341.15      384.24     17.47 o 
   5   3   5     1205.74     1304.71     40.13 o 
   6   3   5       55.29       83.60     17.19 o 
   7   3   5      200.95      198.70     21.42 o 
   8   3   5      841.49      895.02     38.10 o 
   9   3   5      347.87      460.33     38.25 o 
  10   3   5       97.08       77.71     25.70 o 
  11   3   5      131.60      121.36     49.36 o 
 -15   4   5        1.26        1.03     23.77 o 
 -14   4   5        7.48       11.15     28.54 o 
 -13   4   5      243.45      243.05     36.80 o 
 -12   4   5       18.48       12.52     24.94 o 
 -11   4   5     1055.76      940.91     57.27 o 
 -10   4   5      119.91       86.97     21.58 o 
  -9   4   5      407.49      406.10     30.79 o 
  -8   4   5       88.34      115.09     19.20 o 
  -7   4   5      148.95      125.01     18.60 o 
  -6   4   5       16.98       15.61     10.35 o 
  -5   4   5     1798.49     1719.49     47.95 o 
  -4   4   5      169.75      158.62     21.87 o 
  -3   4   5        7.03       -2.24      7.49 o 
  -2   4   5      135.24      132.62      9.14 o 
  -1   4   5        8.87        4.74      4.81 o 
   0   4   5      267.34      305.59     20.22 o 
   1   4   5      155.79      165.12     17.02 o 
   2   4   5      203.40      251.51     21.69 o 
   3   4   5       77.41       89.77     17.23 o 
   4   4   5      522.38      552.61     31.56 o 
   5   4   5      382.30      403.48     24.63 o 
   6   4   5       55.49       67.78     14.30 o 
   7   4   5      186.06      196.74     25.88 o 
   8   4   5       87.83       97.61     24.58 o 
   9   4   5       65.92       77.62     22.95 o 
  10   4   5       45.52       39.89     24.57 o 
  11   4   5        1.70      -13.18     25.77 o 
 -15   5   5       17.12        4.41     28.22 o 
 -14   5   5       22.36       33.39     25.25 o 
 -13   5   5      107.06      109.60     37.86 o 
 -12   5   5       83.40      117.24     26.40 o 
 -11   5   5     1437.39     1404.88     56.41 o 
 -10   5   5     1336.29     1242.40     51.65 o 
  -9   5   5      141.35      181.56     33.19 o 
  -8   5   5      193.56      267.60     32.16 o 
  -7   5   5     1042.71     1082.42     40.83 o 
  -6   5   5     4169.05     4372.89     92.09 o 
  -5   5   5      253.78      252.37     39.55 o 
  -4   5   5     1201.68     1416.60     40.21 o 
  -3   5   5     1479.35     1546.43     38.47 o 
  -2   5   5      664.11      659.44     18.65 o 
  -1   5   5     2758.09     2588.76     41.54 o 
   0   5   5     7364.52     7440.12    123.33 o 
   1   5   5     3932.56     3710.50     80.93 o 
   2   5   5     2551.43     2421.73    100.59 o 
   3   5   5      718.87      855.71     49.98 o 
   4   5   5     1554.23     1591.56     83.13 o 
   5   5   5     1452.04     1505.15     53.25 o 
   6   5   5       42.33       88.58     17.66 o 
   7   5   5      150.49      198.82     31.43 o 
   8   5   5     1119.38     1205.82     73.53 o 
   9   5   5      501.55      540.89     54.49 o 
  10   5   5      439.84      525.45     56.62 o 
  11   5   5       73.81       66.82     37.16 o 
 -14   6   5      157.36      114.01     47.62 o 
 -13   6   5      260.49      288.51     45.22 o 
 -12   6   5     1243.89     1184.84     56.92 o 
 -11   6   5      963.02      852.01     47.89 o 
 -10   6   5      192.79      203.12     27.12 o 
  -9   6   5      955.81      944.54     44.57 o 
  -8   6   5      436.21      428.79     31.83 o 
  -7   6   5     1267.75     1287.79     46.05 o 
  -6   6   5     1710.83     1658.08     72.61 o 
  -5   6   5       44.67       41.86     14.47 o 
  -4   6   5       73.75      114.07     15.10 o 
  -3   6   5       64.51      100.68     18.25 o 
  -2   6   5      274.72      276.67     15.64 o 
  -1   6   5     2499.68     2528.79     58.23 o 
   0   6   5      714.51      684.37     38.91 o 
   1   6   5       86.83       84.29     16.47 o 
   2   6   5       45.33       71.89     16.44 o 
   3   6   5       83.49      113.36     19.80 o 
   4   6   5        0.18       15.68     15.55 o 
   5   6   5      106.14       91.99     21.37 o 
   6   6   5       88.95       83.22     21.73 o 
   7   6   5       55.57       52.35     26.18 o 
   8   6   5        0.46       84.79     30.68 o 
   9   6   5        0.90       15.30     54.04 o 
  10   6   5       72.32       71.84     34.94 o 
 -14   7   5      107.62       95.39     39.77 o 
 -13   7   5      336.05      312.55     50.91 o 
 -12   7   5      174.58      137.94     29.47 o 
 -11   7   5      170.61      142.32     29.10 o 
 -10   7   5      603.25      615.83     40.51 o 
  -9   7   5      985.28      937.76     50.10 o 
  -8   7   5      484.17      455.51     32.69 o 
  -7   7   5      413.52      362.57     42.87 o 
  -6   7   5      697.11      676.02     61.24 o 
  -5   7   5     1471.28     1492.79     41.54 o 
  -4   7   5     1271.88     1315.86     37.20 o 
  -3   7   5     2843.27     2683.91     54.63 o 
  -2   7   5     4063.59     4095.86     86.71 o 
  -1   7   5     1730.67     1686.91    117.58 o 
   0   7   5      806.25      891.19     47.41 o 
   1   7   5      716.12      755.12     44.68 o 
   2   7   5      222.09      234.83     30.85 o 
   3   7   5        9.79       -6.46     45.58 o 
   4   7   5      316.64      406.52     40.66 o 
   5   7   5      488.60      461.00     43.79 o 
   6   7   5      266.82      307.88     40.83 o 
   7   7   5      469.43      420.32     47.13 o 
   8   7   5      344.89      384.20     49.90 o 
   9   7   5      485.01      559.68     58.32 o 
 -13   8   5        0.00       11.40     50.41 o 
 -12   8   5       44.20       24.90     32.15 o 
 -11   8   5       15.29       26.51     22.79 o 
 -10   8   5       74.43       62.31     22.46 o 
  -9   8   5       13.91       -4.93     16.34 o 
  -8   8   5       16.78       29.80     17.34 o 
  -7   8   5        7.77       -1.55     15.49 o 
  -6   8   5        5.02       -1.36     11.68 o 
  -5   8   5       54.49       49.12     19.65 o 
  -4   8   5      144.72      147.28     18.17 o 
  -3   8   5        4.31        9.29     14.24 o 
  -2   8   5      262.55      228.29     30.13 o 
  -1   8   5      152.86      155.49     26.54 o 
   0   8   5      254.72      274.51     33.53 o 
   1   8   5       26.93       23.30     18.71 o 
   2   8   5       39.88       32.84     23.85 o 
   3   8   5       77.06       80.13     24.97 o 
   4   8   5       35.07       13.67     21.53 o 
   5   8   5        0.03       -7.75     21.45 o 
   6   8   5       97.09       92.94     31.12 o 
   7   8   5       62.72       54.43     29.68 o 
   8   8   5       46.29       68.08     32.25 o 
   9   8   5       25.71       16.65     54.41 o 
 -12   9   5       25.12       73.06     53.66 o 
 -11   9   5       51.43       50.66     33.36 o 
 -10   9   5        2.88       -1.29     18.78 o 
  -9   9   5       42.37       95.54     23.63 o 
  -8   9   5      449.24      434.48     34.77 o 
  -7   9   5      595.95      552.23     31.51 o 
  -6   9   5      472.51      513.79     29.59 o 
  -5   9   5      537.04      542.64     35.34 o 
  -4   9   5     1601.94     1627.60     54.89 o 
  -3   9   5     2075.85     1988.13     76.42 o 
  -2   9   5      116.58      107.91     50.72 o 
  -1   9   5        9.60       20.82     23.24 o 
   0   9   5     1355.61     1341.57     76.53 o 
   1   9   5      766.88      847.62     66.94 o 
   2   9   5      763.40      734.53     51.65 o 
   3   9   5      667.47      689.06     50.93 o 
   4   9   5      913.46      795.73     80.68 o 
   5   9   5      944.99      900.90     62.53 o 
   6   9   5      605.14      633.47     56.29 o 
   7   9   5      484.14      430.06     97.05 o 
   8   9   5      308.70      311.54     72.75 o 
 -11  10   5      212.02      220.53     44.60 o 
 -10  10   5      148.21      149.03     50.64 o 
  -9  10   5      305.71      238.77     32.06 o 
  -8  10   5      292.62      252.33     26.90 o 
  -7  10   5       69.99       74.93     18.85 o 
  -6  10   5       76.77      105.81     23.69 o 
  -5  10   5      525.20      595.31     38.61 o 
  -4  10   5      344.34      333.29     38.04 o 
  -3  10   5        7.00       -9.99     18.56 o 
  -2  10   5        3.45        2.06     40.45 o 
  -1  10   5       24.42       31.69     20.91 o 
   0  10   5      168.78      150.61     34.72 o 
   1  10   5        8.76       30.69     21.67 o 
   2  10   5        6.18       43.48     31.92 o 
   3  10   5        0.25      -19.59     36.15 o 
   4  10   5       31.04       42.83     24.44 o 
   5  10   5        2.70        6.55     25.66 o 
   6  10   5        3.22      -33.89     22.59 o 
   7  10   5       48.97       82.53     34.49 o 
  -9  11   5      201.90      214.09     40.88 o 
  -8  11   5      225.09      203.59     38.22 o 
  -7  11   5      366.48      411.16     37.52 o 
  -6  11   5      727.70      666.33     52.24 o 
  -5  11   5      317.07      362.14     42.17 o 
  -4  11   5       99.37      150.37     30.50 o 
  -3  11   5      370.86      490.68    101.28 o 
  -2  11   5      354.03      305.55     39.10 o 
  -1  11   5      140.71      161.61     32.82 o 
   0  11   5      185.17      175.94     32.76 o 
   1  11   5      489.34      539.01     49.52 o 
   2  11   5      388.97      446.12     66.04 o 
   3  11   5      544.46      609.29     99.62 o 
   4  11   5      409.79      434.03     72.90 o 
   5  11   5      278.84      295.45     46.18 o 
  -8  12   5        1.46       15.07     31.33 o 
  -7  12   5        0.38       -1.21     34.11 o 
  -6  12   5       20.12       15.63     26.35 o 
  -5  12   5       15.68       33.21     28.83 o 
  -4  12   5        7.93      -27.09     32.38 o 
  -3  12   5       36.22       53.02     55.17 o 
  -2  12   5        0.60      -31.95     26.87 o 
  -1  12   5        0.17       -3.46     24.27 o 
   0  12   5        0.08       -6.36     21.11 o 
   1  12   5        0.04        3.70     24.46 o 
   2  12   5       28.60       51.91     29.58 o 
   3  12   5       11.92       -5.08     39.47 o 
   4  12   5        6.95       21.12     31.04 o 
  -5  13   5       48.48       31.85     38.49 o 
  -4  13   5       49.89       96.60     48.30 o 
  -3  13   5       97.21       75.31     30.00 o 
  -2  13   5      348.16      336.27     46.21 o 
  -1  13   5      428.46      440.67     50.59 o 
   0  13   5      416.11      444.47     52.17 o 
   1  13   5      245.70      277.31     80.22 o 
 -16   0   6        0.53        7.55     28.90 o 
 -15   0   6      133.26       93.65     35.70 o 
 -14   0   6       13.67        8.85     33.51 o 
 -13   0   6      150.12      125.92     40.53 o 
 -12   0   6       22.37       28.94     23.59 o 
 -11   0   6        8.60       20.01     18.70 o 
 -10   0   6      280.18      350.14     35.30 o 
  -9   0   6     3594.04     3706.05    104.62 o 
  -8   0   6      190.58      162.62     22.50 o 
  -7   0   6     1374.45     1307.14     73.96 o 
  -6   0   6      707.19      700.66     49.81 o 
  -5   0   6       84.56      100.83     22.79 o 
  -4   0   6      220.70      178.11     25.21 o 
  -3   0   6      210.81      182.49     24.30 o 
  -2   0   6     4971.18     4766.69    105.12 o 
  -1   0   6      220.23      221.94     12.84 o 
   0   0   6     4005.56     3901.80     70.94 o 
   1   0   6     3540.04     3633.03     68.57 o 
   2   0   6     1351.61     1295.61     34.68 o 
   3   0   6     1377.12     1329.68     37.72 o 
   4   0   6     3282.88     3428.67     72.45 o 
   5   0   6     1608.59     1519.76     45.25 o 
   6   0   6     1411.93     1355.86     55.70 o 
   7   0   6     1258.11     1330.54     58.03 o 
   8   0   6      800.16      920.85     51.68 o 
   9   0   6      172.28      211.77     48.00 o 
 -16   1   6      286.45      267.96     40.78 o 
 -15   1   6      225.49      296.40     38.71 o 
 -14   1   6       78.09       87.21     27.27 o 
 -13   1   6      432.52      400.46     39.71 o 
 -12   1   6      794.59      876.73     49.11 o 
 -11   1   6      851.13      969.54     58.52 o 
 -10   1   6     1874.12     1868.02     60.63 o 
  -9   1   6     2602.63     2652.34     73.26 o 
  -8   1   6     1076.87     1036.98     38.80 o 
  -7   1   6      856.92      835.42     32.03 o 
  -6   1   6     2252.01     2265.85     43.44 o 
  -5   1   6     8417.26     8460.68    142.02 o 
  -4   1   6     2735.49     2681.36     56.14 o 
  -3   1   6     2904.43     2912.82     59.01 o 
  -2   1   6     2625.28     2724.60     47.30 o 
  -1   1   6     1625.77     1643.61     27.78 o 
   0   1   6     4088.24     3960.15     54.71 o 
   1   1   6     4659.91     4794.40     60.38 o 
   2   1   6      794.34      784.45     18.59 o 
   3   1   6      302.57      301.30     13.20 o 
   4   1   6     1454.97     1478.45     29.69 o 
   5   1   6     1234.77     1262.35     37.62 o 
   6   1   6      411.24      395.56     31.83 o 
   7   1   6      134.52      132.90     15.65 o 
   8   1   6       33.34       50.21     17.34 o 
   9   1   6        0.39       -3.36     16.16 o 
  10   1   6        7.52       33.22     25.35 o 
 -16   2   6       29.35      -13.92     25.67 o 
 -15   2   6       55.16       38.13     26.39 o 
 -14   2   6       89.10       70.96     24.89 o 
 -13   2   6        3.80       19.28     23.03 o 
 -12   2   6      327.97      335.22     37.18 o 
 -11   2   6      145.36      136.87     41.30 o 
 -10   2   6      197.27      242.09     27.75 o 
  -9   2   6       14.63       11.99     13.86 o 
  -8   2   6       20.50       19.81     11.51 o 
  -7   2   6      141.74      177.40     19.51 o 
  -6   2   6       66.17       69.20      8.85 o 
  -5   2   6     1447.76     1501.69     32.78 o 
  -4   2   6     1520.98     1511.41     31.69 o 
  -3   2   6       74.45      103.62     14.25 o 
  -2   2   6      124.06      137.13     10.53 o 
  -1   2   6      480.94      494.53     16.90 o 
   0   2   6     1096.87     1174.63     27.31 o 
   1   2   6      569.38      644.06     15.95 o 
   2   2   6      634.14      647.71     25.44 o 
   3   2   6      295.80      328.32     15.54 o 
   4   2   6      492.53      507.58     26.00 o 
   5   2   6      305.40      319.81     21.89 o 
   6   2   6      860.17      850.24     33.58 o 
   7   2   6      674.27      658.90     32.40 o 
   8   2   6      192.01      221.80     23.26 o 
   9   2   6      223.60      193.28     34.38 o 
  10   2   6        1.10      -18.22     22.83 o 
  11   2   6        6.62      -27.02     31.70 o 
 -15   3   6      259.53      258.64     38.81 o 
 -14   3   6       98.62      107.86     27.55 o 
 -13   3   6      242.90      291.47     54.50 o 
 -12   3   6     1271.72     1170.90     52.64 o 
 -11   3   6      548.54      516.21     45.57 o 
 -10   3   6      403.60      457.58     64.77 o 
  -9   3   6     2022.90     1979.65     59.85 o 
  -8   3   6      921.93      925.40     37.34 o 
  -7   3   6     2532.15     2595.76     64.40 o 
  -6   3   6      612.85      604.59     20.31 o 
  -5   3   6     1505.83     1547.36     40.50 o 
  -4   3   6     5664.71     5535.22     93.47 o 
  -3   3   6     1569.54     1529.59     31.57 o 
  -2   3   6     1648.02     1526.48     34.07 o 
  -1   3   6     4219.84     4416.84    100.94 o 
   0   3   6      333.00      333.68     20.74 o 
   1   3   6     3026.09     2920.74     65.84 o 
   2   3   6     2810.96     2787.30     65.36 o 
   3   3   6      415.63      412.35     22.31 o 
   4   3   6     1184.67     1115.28     35.53 o 
   5   3   6      300.92      315.69     22.72 o 
   6   3   6        4.86        9.43     12.78 o 
   7   3   6       16.22       41.75     14.81 o 
   8   3   6       81.99       61.14     18.06 o 
   9   3   6       60.46       82.29     24.22 o 
  10   3   6       76.44       48.94     29.54 o 
 -15   4   6        6.28       -3.87     37.27 o 
 -14   4   6        2.36       18.42     23.48 o 
 -13   4   6      410.53      366.02     37.09 o 
 -12   4   6      264.59      284.74     32.68 o 
 -11   4   6       84.71       81.32     21.07 o 
 -10   4   6       81.92       30.51     37.28 o 
  -9   4   6       14.31       59.79     16.36 o 
  -8   4   6        5.61       19.35     13.48 o 
  -7   4   6      258.11      293.22     28.26 o 
  -6   4   6      135.88      147.86     17.24 o 
  -5   4   6      332.64      327.90     16.49 o 
  -4   4   6     3369.00     3458.38     59.96 o 
  -3   4   6     2357.71     2316.73     39.39 o 
  -2   4   6      861.72      882.38     19.65 o 
  -1   4   6     1064.28     1175.93     29.54 o 
   0   4   6      384.37      374.96     23.24 o 
   1   4   6     1767.30     1646.03     47.96 o 
   2   4   6     2465.00     2412.14     62.05 o 
   3   4   6      824.52      809.37     36.00 o 
   4   4   6     2920.46     2823.62     62.07 o 
   5   4   6      610.51      606.90     30.07 o 
   6   4   6      277.69      329.63     25.73 o 
   7   4   6     1103.06     1130.44     42.69 o 
   8   4   6     1208.36     1246.11    102.16 o 
   9   4   6      615.74      649.21     46.55 o 
  10   4   6      297.64      310.34     37.67 o 
 -15   5   6      125.08       74.98     31.28 o 
 -14   5   6      283.28      314.04     42.51 o 
 -13   5   6     1176.36     1232.58    136.37 o 
 -12   5   6      408.06      420.51     37.75 o 
 -11   5   6        4.30      -13.97     16.68 o 
 -10   5   6      839.83      824.87     42.41 o 
  -9   5   6     1950.11     1895.97     61.02 o 
  -8   5   6      548.31      553.58     32.87 o 
  -7   5   6      803.73      753.94     35.24 o 
  -6   5   6     3029.94     2946.78     70.10 o 
  -5   5   6     2678.59     2637.36     97.34 o 
  -4   5   6      937.33      910.62     24.13 o 
  -3   5   6     1406.80     1395.30     29.61 o 
  -2   5   6     1483.25     1475.46    100.69 o 
  -1   5   6     2829.37     2760.50     83.54 o 
   0   5   6     2308.37     2273.51     59.44 o 
   1   5   6     1945.09     1932.00     55.05 o 
   2   5   6     1070.67     1094.29     41.57 o 
   3   5   6      319.76      335.11     27.99 o 
   4   5   6      222.18      255.53     27.18 o 
   5   5   6      224.51      215.37     22.07 o 
   6   5   6       90.59       81.01     29.11 o 
   7   5   6       24.03       23.81     15.28 o 
   8   5   6      137.90      163.86     27.66 o 
   9   5   6       48.29       43.02     23.93 o 
  10   5   6        0.20       16.92     24.93 o 
 -14   6   6       76.44       47.90     37.70 o 
 -13   6   6        2.35       -0.56     21.59 o 
 -12   6   6        0.42        4.98     19.88 o 
 -11   6   6       17.90       41.77     21.02 o 
 -10   6   6       73.20       77.96     20.09 o 
  -9   6   6        7.85       -1.98     15.30 o 
  -8   6   6        5.77       13.77     14.65 o 
  -7   6   6       48.83       50.00     20.79 o 
  -6   6   6        8.93        3.12     11.19 o 
  -5   6   6      148.67      160.76     18.80 o 
  -4   6   6      180.98      185.01     16.36 o 
  -3   6   6      234.73      205.60     22.55 o 
  -2   6   6       13.51       17.84      9.94 o 
  -1   6   6      916.66      925.85     36.98 o 
   0   6   6      138.67      119.04     18.10 o 
   1   6   6        9.19        2.99     17.90 o 
   2   6   6      268.83      257.20     46.39 o 
   3   6   6      384.82      354.43     29.63 o 
   4   6   6       20.24      -15.29     15.23 o 
   5   6   6      687.09      674.91     41.05 o 
   6   6   6      127.89       98.97     37.15 o 
   7   6   6       11.80        6.99     19.90 o 
   8   6   6       10.84        1.03     22.99 o 
   9   6   6       26.19        8.52     37.74 o 
 -14   7   6       47.36       79.12     37.14 o 
 -13   7   6      193.77      162.48     31.66 o 
 -12   7   6      730.31      640.30     46.66 o 
 -11   7   6      240.83      296.20     40.40 o 
 -10   7   6       14.81       15.88     25.45 o 
  -9   7   6      436.87      470.66     36.89 o 
  -8   7   6      603.14      587.36     36.26 o 
  -7   7   6     1045.17     1050.09     43.45 o 
  -6   7   6      750.41      782.08     71.10 o 
  -5   7   6      916.88      950.16     33.09 o 
  -4   7   6     1010.90     1098.05     45.07 o 
  -3   7   6      559.97      528.50     30.57 o 
  -2   7   6      900.52      937.62     47.93 o 
  -1   7   6     2302.88     2231.11     95.77 o 
   0   7   6      364.93      364.72     35.49 o 
   1   7   6      332.30      282.97     32.57 o 
   2   7   6      510.35      490.55     50.04 o 
   3   7   6      585.19      724.84     57.89 o 
   4   7   6       55.91       45.91     27.62 o 
   5   7   6       72.23       58.54     34.79 o 
   6   7   6      420.82      522.27     49.94 o 
   7   7   6      486.06      487.99     67.39 o 
   8   7   6      123.80      118.17     40.23 o 
   9   7   6       35.10       19.40     30.93 o 
 -13   8   6        1.64       25.78     36.30 o 
 -12   8   6       24.23        4.21     21.60 o 
 -11   8   6        5.96       25.87     23.74 o 
 -10   8   6       56.56       41.61     22.62 o 
  -9   8   6      353.78      367.58     33.27 o 
  -8   8   6       49.52       29.97     18.30 o 
  -7   8   6       64.80       65.55     20.13 o 
  -6   8   6      401.18      418.08     26.46 o 
  -5   8   6      290.39      337.93     46.61 o 
  -4   8   6      410.04      456.28     31.06 o 
  -3   8   6      219.10      219.32     31.52 o 
  -2   8   6       53.19       39.95     18.79 o 
  -1   8   6      345.60      294.89     34.22 o 
   0   8   6     1322.01     1338.01     62.07 o 
   1   8   6      568.98      627.51     52.00 o 
   2   8   6      391.21      445.80     84.90 o 
   3   8   6      466.96      467.39     43.58 o 
   4   8   6     1554.01     1488.85     71.41 o 
   5   8   6      976.03     1078.40     65.92 o 
   6   8   6      383.32      428.44     48.75 o 
   7   8   6      613.94      609.51     58.36 o 
   8   8   6      474.05      391.57    108.98 o 
 -12   9   6      148.00       82.72     40.16 o 
 -11   9   6      393.47      412.53     42.98 o 
 -10   9   6      278.28      269.40     33.81 o 
  -9   9   6      361.52      445.57     42.85 o 
  -8   9   6      403.13      399.85     34.03 o 
  -7   9   6      364.39      440.60     38.82 o 
  -6   9   6      519.54      519.34     36.53 o 
  -5   9   6      389.97      408.99     47.47 o 
  -4   9   6      136.80      140.12     28.17 o 
  -3   9   6      753.11      854.55    116.37 o 
  -2   9   6     2554.86     2474.24     88.10 o 
  -1   9   6      460.80      471.78     42.82 o 
   0   9   6       15.89       11.13     18.09 o 
   1   9   6      172.40      228.64     35.24 o 
   2   9   6      662.62      666.33     52.39 o 
   3   9   6      357.75      442.82     46.14 o 
   4   9   6      103.67      147.99     32.76 o 
   5   9   6       87.29       81.40     32.21 o 
   6   9   6       46.93       24.50     47.92 o 
   7   9   6        1.15      -13.33     27.27 o 
 -11  10   6       31.60       -2.04     30.01 o 
 -10  10   6       81.42       34.33     23.46 o 
  -9  10   6        1.29       -9.28     46.04 o 
  -8  10   6        2.58       -7.02     18.04 o 
  -7  10   6        0.04        3.83     30.69 o 
  -6  10   6      107.35      105.86     28.67 o 
  -5  10   6       23.20       28.09     26.34 o 
  -4  10   6      403.91      379.20     42.32 o 
  -3  10   6        1.16        8.54     20.68 o 
  -2  10   6       35.69       37.97     23.68 o 
  -1  10   6       17.49       17.15     21.13 o 
   0  10   6        0.55       -1.37     20.10 o 
   1  10   6        9.10        9.83     21.49 o 
   2  10   6        1.72       12.53     23.37 o 
   3  10   6        0.68      -20.91     43.55 o 
   4  10   6       39.85       58.20     28.75 o 
   5  10   6        2.08       18.62     26.47 o 
   6  10   6        3.75        5.12     26.90 o 
  -9  11   6      221.96      214.94     40.69 o 
  -8  11   6      226.33      226.11     32.78 o 
  -7  11   6       56.62       32.55     44.07 o 
  -6  11   6       32.11       34.82     26.45 o 
  -5  11   6      797.90      805.69     58.22 o 
  -4  11   6      660.39      576.20     67.32 o 
  -3  11   6       30.80       52.14     27.23 o 
  -2  11   6       16.18       12.38     23.34 o 
  -1  11   6      313.25      369.51     44.72 o 
   0  11   6      375.98      365.37     57.73 o 
   1  11   6      126.14      197.22     36.23 o 
   2  11   6      138.01       84.28     29.36 o 
   3  11   6      211.79      209.21     39.33 o 
   4  11   6      194.95      257.46     42.51 o 
   5  11   6      144.16      196.98     61.43 o 
  -7  12   6       63.52       77.19     40.38 o 
  -6  12   6       45.75       49.07     30.67 o 
  -5  12   6        2.97        9.49     24.00 o 
  -4  12   6        2.63        8.67     25.82 o 
  -3  12   6      216.14      147.15     34.34 o 
  -2  12   6      283.26      383.20     50.26 o 
  -1  12   6      178.53      218.41     38.94 o 
   0  12   6      236.68      219.05    102.34 o 
   1  12   6      305.41      306.38     45.20 o 
   2  12   6      215.75      164.36     38.01 o 
   3  12   6      180.86      225.20     64.00 o 
  -4  13   6       77.42      157.88     52.68 o 
  -3  13   6      121.09       90.25     33.33 o 
  -2  13   6      136.31      120.84     35.45 o 
  -1  13   6       97.51       96.30     49.06 o 
 -16   1   7       53.11       55.88     31.40 o 
 -15   1   7       19.68        7.65     23.78 o 
 -14   1   7       37.90       42.54     24.49 o 
 -13   1   7      445.93      433.51     40.07 o 
 -12   1   7      424.70      408.10     36.63 o 
 -11   1   7      699.40      722.62     41.93 o 
 -10   1   7       26.51       13.00     14.51 o 
  -9   1   7       54.15       52.56     15.50 o 
  -8   1   7      504.40      578.91     30.42 o 
  -7   1   7       39.76       47.96     10.23 o 
  -6   1   7        4.29       13.89      8.48 o 
  -5   1   7       43.70       49.52     10.33 o 
  -4   1   7     6606.51     6618.34    116.85 o 
  -3   1   7      327.72      376.41     19.38 o 
  -2   1   7     1107.75     1160.17     26.83 o 
  -1   1   7      204.37      210.98     13.51 o 
   0   1   7       87.35       91.61      8.63 o 
   1   1   7       30.97       33.73      6.40 o 
   2   1   7       81.88       71.54      8.60 o 
   3   1   7        4.50       -0.20      7.35 o 
   4   1   7      186.41      165.08     14.34 o 
   5   1   7      208.85      191.63     18.79 o 
   6   1   7      528.25      510.69     32.90 o 
   7   1   7       94.55       72.67     19.32 o 
   8   1   7       49.31       31.19     46.41 o 
   9   1   7        7.03       11.72     22.40 o 
  10   1   7       30.31       47.55     38.04 o 
 -16   2   7      283.66      270.49     44.86 o 
 -15   2   7       85.72       85.44     30.14 o 
 -14   2   7      168.90      185.43     31.90 o 
 -13   2   7      935.15      991.07    100.07 o 
 -12   2   7      685.69      702.64     44.69 o 
 -11   2   7     1283.91     1384.25     54.55 o 
 -10   2   7     3871.40     3711.89     91.66 o 
  -9   2   7     3939.35     3994.87     92.69 o 
  -8   2   7     4773.01     4649.93     98.87 o 
  -7   2   7     4104.24     4022.27     69.32 o 
  -6   2   7     6327.99     6414.96     98.66 o 
  -5   2   7    15158.72    15273.64    244.85 o 
  -4   2   7     1738.27     1651.70     47.98 o 
  -3   2   7     6895.32     6699.92    118.72 o 
  -2   2   7    13876.20    13924.21    166.66 o 
  -1   2   7     4747.29     4693.43     75.40 o 
   0   2   7     2184.53     2080.18     58.71 o 
   1   2   7     4316.12     4124.75     61.06 o 
   2   2   7     3177.83     3099.75     60.77 o 
   3   2   7     2415.00     2394.45     53.25 o 
   4   2   7     1344.43     1220.23     39.16 o 
   5   2   7     1911.77     1897.17     49.54 o 
   6   2   7      929.09      987.97     42.68 o 
   7   2   7       74.02       82.20     19.85 o 
   8   2   7      322.46      345.61     32.33 o 
   9   2   7      474.16      488.55     47.58 o 
  10   2   7      256.98      281.81     62.64 o 
 -15   3   7      124.90      131.08     39.19 o 
 -14   3   7       52.99       37.48     24.62 o 
 -13   3   7      244.06      237.51     40.44 o 
 -12   3   7       12.56       15.64     24.43 o 
 -11   3   7      191.40      173.85     27.19 o 
 -10   3   7       89.75      126.94     22.03 o 
  -9   3   7      111.07      131.85     20.27 o 
  -8   3   7      754.70      692.30     57.83 o 
  -7   3   7     1379.53     1444.10     44.93 o 
  -6   3   7      513.86      527.91     20.09 o 
  -5   3   7      413.06      425.84     17.92 o 
  -4   3   7      318.70      315.10     14.98 o 
  -3   3   7      289.54      280.42     15.94 o 
  -2   3   7      452.29      458.22     32.94 o 
  -1   3   7      290.74      299.27     15.24 o 
   0   3   7      759.53      912.71     33.20 o 
   1   3   7      667.53      628.83     29.57 o 
   2   3   7      164.28      184.29     23.41 o 
   3   3   7       10.07       18.35     12.24 o 
   4   3   7      314.75      332.11     23.05 o 
   5   3   7       13.11       10.29     12.32 o 
   6   3   7      162.97      155.45     35.18 o 
   7   3   7        2.93        4.99     14.08 o 
   8   3   7      531.99      520.74     33.57 o 
   9   3   7       61.75       67.70     36.30 o 
  10   3   7       67.65      120.82     34.20 o 
 -15   4   7        0.77       -7.82     25.06 o 
 -14   4   7        0.32      -26.60     17.73 o 
 -13   4   7        9.54       34.85     20.96 o 
 -12   4   7        4.21        3.55     17.14 o 
 -11   4   7        4.74       -4.28     14.99 o 
 -10   4   7       30.07       20.52     16.24 o 
  -9   4   7       13.11        2.32     13.76 o 
  -8   4   7       12.62        8.42     13.53 o 
  -7   4   7      200.41      176.48     19.84 o 
  -6   4   7     1753.52     1865.43     41.23 o 
  -5   4   7      235.86      243.53     15.02 o 
  -4   4   7      109.81      111.92     10.44 o 
  -3   4   7       61.92       56.75      9.82 o 
  -2   4   7      297.03      302.27     28.76 o 
  -1   4   7       24.01       31.61     10.70 o 
   0   4   7      641.18      638.32     29.93 o 
   1   4   7        8.45       -3.44     10.74 o 
   2   4   7        4.65       18.24     13.41 o 
   3   4   7       58.98       20.08     14.95 o 
   4   4   7       15.75       11.81     11.99 o 
   5   4   7       56.77       43.68     14.66 o 
   6   4   7      187.50      172.10     33.66 o 
   7   4   7       61.61       31.89     16.37 o 
   8   4   7        5.07       20.55     21.17 o 
   9   4   7        8.31       -7.64     20.62 o 
 -15   5   7      139.62      164.53     36.25 o 
 -14   5   7      203.60      182.15     57.77 o 
 -13   5   7        7.72      -26.73     17.82 o 
 -12   5   7      499.71      605.17     48.98 o 
 -11   5   7       19.44       39.35     19.84 o 
 -10   5   7      255.81      270.99     33.85 o 
  -9   5   7      660.81      629.89     41.80 o 
  -8   5   7      150.42      144.81     22.40 o 
  -7   5   7       89.88      103.61     18.13 o 
  -6   5   7        0.89        1.40     10.96 o 
  -5   5   7       69.91      109.91     16.46 o 
  -4   5   7        0.50        0.74      8.33 o 
  -3   5   7       38.12       51.80     11.18 o 
  -2   5   7       40.71       34.54     12.50 o 
  -1   5   7      324.21      327.48     32.40 o 
   0   5   7        0.66        0.50     11.20 o 
   1   5   7        8.46        2.80     13.02 o 
   2   5   7        0.26      -19.80     13.20 o 
   3   5   7      391.10      340.82     53.51 o 
   4   5   7       83.35       87.94     20.20 o 
   5   5   7      129.03      155.48     23.25 o 
   6   5   7       76.96       46.83     16.54 o 
   7   5   7       16.21       -0.02     15.96 o 
   8   5   7      132.28      146.13     29.60 o 
   9   5   7       42.04       48.01     25.82 o 
 -14   6   7      276.96      267.46     37.05 o 
 -13   6   7      992.32      975.90     55.52 o 
 -12   6   7      594.81      493.27     40.52 o 
 -11   6   7       68.47       62.57     21.44 o 
 -10   6   7      777.25      791.66     51.56 o 
  -9   6   7     2521.64     2433.07     71.80 o 
  -8   6   7     1491.17     1402.73     50.17 o 
  -7   6   7     1757.22     1729.53     54.75 o 
  -6   6   7     2853.57     2867.22     98.93 o 
  -5   6   7     4951.46     4905.88    104.62 o 
  -4   6   7     3975.96     3688.63     83.47 o 
  -3   6   7     3433.08     3366.19     66.05 o 
  -2   6   7     4360.99     4258.65     92.24 o 
  -1   6   7     3512.00     3477.75     81.89 o 
   0   6   7     1090.68     1027.01     41.79 o 
   1   6   7     1853.01     1798.82     57.14 o 
   2   6   7     2202.64     2217.03     66.04 o 
   3   6   7     1574.13     1616.18     56.71 o 
   4   6   7      198.36      235.85     28.67 o 
   5   6   7      189.93      187.84     27.96 o 
   6   6   7     1323.37     1292.01     47.72 o 
   7   6   7      962.24      934.19     72.97 o 
   8   6   7      390.36      413.99     47.24 o 
   9   6   7      161.74      141.76     42.91 o 
 -14   7   7      139.15      127.52     36.93 o 
 -13   7   7      327.90      271.35     37.25 o 
 -12   7   7      129.76       81.20     25.74 o 
 -11   7   7       75.28       67.10     23.66 o 
 -10   7   7       30.96       18.72     19.47 o 
  -9   7   7       45.62       25.63     18.14 o 
  -8   7   7       16.27       -1.09     15.48 o 
  -7   7   7      108.89       94.48     19.12 o 
  -6   7   7       53.07       57.74     21.76 o 
  -5   7   7       16.50       19.87     15.48 o 
  -4   7   7      398.14      394.92     29.18 o 
  -3   7   7      485.33      498.06     39.56 o 
  -2   7   7      181.34      163.54     25.91 o 
  -1   7   7       19.20       19.93     22.81 o 
   0   7   7      114.24      145.89     26.73 o 
   1   7   7       15.25       25.62     17.89 o 
   2   7   7        2.17        5.89     16.67 o 
   3   7   7       14.99        9.17     17.96 o 
   4   7   7      996.97      932.72     68.50 o 
   5   7   7      182.71      195.22     29.85 o 
   6   7   7       17.89        0.69     15.12 o 
   7   7   7       11.09       -4.55     26.26 o 
   8   7   7        2.99       15.20     28.84 o 
 -13   8   7       22.49        8.76     25.01 o 
 -12   8   7       75.43       52.77     25.12 o 
 -11   8   7       83.69       32.43     26.15 o 
 -10   8   7       14.53       16.92     19.96 o 
  -9   8   7       37.03       42.14     28.22 o 
  -8   8   7       26.50        5.11     23.28 o 
  -7   8   7       25.37        4.98     22.47 o 
  -6   8   7        0.42       14.77     17.00 o 
  -5   8   7        7.94        4.91     18.68 o 
  -4   8   7      213.76      218.59     30.95 o 
  -3   8   7      316.06      285.77     73.13 o 
  -2   8   7      303.48      276.00     46.94 o 
  -1   8   7       16.97       16.20     20.98 o 
   0   8   7      112.58      100.34     25.98 o 
   1   8   7        0.09        8.14     18.77 o 
   2   8   7        8.91      -17.74     19.05 o 
   3   8   7      257.12      231.71     35.49 o 
   4   8   7        3.30       10.09     24.75 o 
   5   8   7        1.94      -11.35     30.26 o 
   6   8   7       43.52        0.76     59.39 o 
   7   8   7        1.16      -33.49     25.62 o 
 -12   9   7       51.10       46.90     25.40 o 
 -11   9   7      138.03      120.69     29.87 o 
 -10   9   7      171.89      157.50     36.85 o 
  -9   9   7       97.18      134.82     33.49 o 
  -8   9   7       48.38       27.75     20.28 o 
  -7   9   7        7.17       11.37     18.26 o 
  -6   9   7      208.54      215.32     41.96 o 
  -5   9   7        3.00       18.51     19.80 o 
  -4   9   7       36.55       35.57     21.88 o 
  -3   9   7       24.63       40.67     20.70 o 
  -2   9   7        0.86       10.19     20.07 o 
  -1   9   7       33.98       47.90     24.42 o 
   0   9   7      193.11      182.33     32.63 o 
   1   9   7        7.48        4.30     22.41 o 
   2   9   7        0.12      -19.42     20.54 o 
   3   9   7       45.97       46.52     25.49 o 
   4   9   7      125.19      136.50     78.79 o 
   5   9   7       10.67       -9.50     31.92 o 
   6   9   7       39.22       16.32     29.10 o 
 -11  10   7      255.57      244.03     45.13 o 
 -10  10   7      326.73      336.68     46.99 o 
  -9  10   7      760.11      653.03     45.70 o 
  -8  10   7      751.68      747.42     75.32 o 
  -7  10   7      316.09      304.10     40.46 o 
  -6  10   7      541.26      590.98     50.75 o 
  -5  10   7     1052.15     1009.00     75.17 o 
  -4  10   7      734.22      777.64     98.11 o 
  -3  10   7      612.17      635.01     51.68 o 
  -2  10   7      801.85      731.96     54.84 o 
  -1  10   7      986.43      902.76     81.58 o 
   0  10   7      834.36      891.22     91.32 o 
   1  10   7      825.51      869.54     61.11 o 
   2  10   7      708.44      758.98     59.08 o 
   3  10   7      746.32      813.44     61.59 o 
   4  10   7      597.57      563.54     55.46 o 
   5  10   7      346.62      460.91     54.43 o 
  -9  11   7       60.84       60.34     29.14 o 
  -8  11   7       47.46       16.01     26.95 o 
  -7  11   7       66.79       66.06     29.32 o 
  -6  11   7       38.98       24.96     25.36 o 
  -5  11   7      105.44      102.66     30.81 o 
  -4  11   7       84.83      105.25     29.34 o 
  -3  11   7      322.55      327.69     61.66 o 
  -2  11   7       37.40       -9.04     22.87 o 
  -1  11   7       22.11       33.46     35.02 o 
   0  11   7       24.82       18.09     23.88 o 
   1  11   7       40.39       30.80     27.10 o 
   2  11   7        0.25      -29.18     24.65 o 
   3  11   7        1.64       54.26     30.24 o 
  -7  12   7       28.37       44.54     28.65 o 
  -6  12   7       56.21       34.10     30.30 o 
  -5  12   7       13.88        1.74     26.21 o 
  -4  12   7       48.15       91.97     31.26 o 
  -3  12   7        1.01       19.48     24.97 o 
  -2  12   7       52.22       38.26     28.76 o 
  -1  12   7       16.05       -4.27     25.21 o 
   0  12   7       29.89       24.84     28.15 o 
   1  12   7       45.37       30.78     29.68 o 
 -16   0   8      314.07      358.18     88.15 o 
 -15   0   8       31.30       22.49     47.70 o 
 -14   0   8      406.48      444.22     79.70 o 
 -13   0   8      858.58      905.64     97.66 o 
 -12   0   8      946.82      995.00     96.30 o 
 -11   0   8     1562.39     1411.44     96.45 o 
 -10   0   8      140.11      133.43     40.60 o 
  -9   0   8      246.19      238.03     44.83 o 
  -8   0   8     2115.90     2156.33    106.41 o 
  -7   0   8      800.94      815.98     59.32 o 
  -6   0   8      100.88       86.04     24.60 o 
  -5   0   8      389.08      382.03     39.24 o 
  -4   0   8    10635.08    10216.08    303.39 o 
  -3   0   8     4612.56     4516.87    107.63 o 
  -2   0   8     5346.47     5336.34     95.54 o 
  -1   0   8     1282.37     1242.10     34.24 o 
   0   0   8      889.01      908.03     29.16 o 
   1   0   8     2018.08     2002.52     50.55 o 
   2   0   8     1375.72     1443.22     41.68 o 
   3   0   8     2108.71     1981.14     64.22 o 
   4   0   8      669.97      732.97     66.41 o 
   5   0   8      324.09      318.33     49.21 o 
   6   0   8      105.82      118.64     38.49 o 
   7   0   8      423.19      407.99     60.23 o 
   8   0   8       26.31       16.15     31.40 o 
   9   0   8       31.37      -11.17     31.09 o 
 -16   1   8        1.54        4.75     38.69 o 
 -15   1   8       24.92        7.69     27.68 o 
 -14   1   8       34.80       55.93     24.47 o 
 -13   1   8       29.16        2.01     20.11 o 
 -12   1   8       70.97       65.73     21.54 o 
 -11   1   8      716.13      758.77     42.54 o 
 -10   1   8      924.95     1118.92     83.17 o 
  -9   1   8      379.81      375.55     46.19 o 
  -8   1   8      250.67      255.36     29.62 o 
  -7   1   8      945.66      930.93     32.71 o 
  -6   1   8     3846.04     3797.89     78.95 o 
  -5   1   8       36.80        4.78      8.25 o 
  -4   1   8      556.77      653.00     26.70 o 
  -3   1   8     7872.49     7774.44    115.54 o 
  -2   1   8     7551.02     7610.73     98.71 o 
  -1   1   8     3102.10     3117.53     50.88 o 
   0   1   8     1454.53     1459.28     26.83 o 
   1   1   8     1159.21     1153.42     27.88 o 
   2   1   8     2146.11     2050.53     46.85 o 
   3   1   8      561.45      616.55     26.88 o 
   4   1   8       86.18      112.64     15.24 o 
   5   1   8      612.18      586.99     34.66 o 
   6   1   8       87.78       98.56     26.41 o 
   7   1   8      189.45      201.05     35.02 o 
   8   1   8      597.36      497.52     54.94 o 
   9   1   8      314.25      274.76     53.21 o 
 -16   2   8       32.41        6.76     24.81 o 
 -15   2   8       41.06       51.22     26.34 o 
 -14   2   8       42.04       12.47     21.00 o 
 -13   2   8       19.36       16.54     19.38 o 
 -12   2   8        6.48        3.33     17.31 o 
 -11   2   8       20.45       27.68     17.44 o 
 -10   2   8       35.44       46.75     15.96 o 
  -9   2   8       72.95       64.84     27.62 o 
  -8   2   8      390.85      390.44     26.38 o 
  -7   2   8      241.65      226.78     18.36 o 
  -6   2   8        2.77       -1.16      8.66 o 
  -5   2   8     2269.42     2344.03     64.45 o 
  -4   2   8     3749.37     3754.85     99.06 o 
  -3   2   8      682.92      689.40     23.06 o 
  -2   2   8      350.32      403.42     16.76 o 
  -1   2   8      201.79      212.63     14.07 o 
   0   2   8        8.00        8.50     13.62 o 
   1   2   8      362.90      345.95     20.39 o 
   2   2   8      268.66      263.00     19.56 o 
   3   2   8       14.75       -0.75      9.68 o 
   4   2   8      127.95      136.01     17.16 o 
   5   2   8      333.19      325.29     24.68 o 
   6   2   8       25.51       12.17     15.30 o 
   7   2   8        9.81        6.64     18.70 o 
   8   2   8       26.60       19.70     22.72 o 
   9   2   8        0.88       -0.15     35.92 o 
 -15   3   8       17.97        7.09     23.26 o 
 -14   3   8      231.93      180.07     28.20 o 
 -13   3   8        0.77       14.98     19.88 o 
 -12   3   8        0.65       10.85     17.78 o 
 -11   3   8      123.96      155.64     25.53 o 
 -10   3   8       71.77       58.22     25.41 o 
  -9   3   8      153.67      151.98     21.23 o 
  -8   3   8      238.49      263.87     23.56 o 
  -7   3   8      614.91      576.90     28.75 o 
  -6   3   8     1487.07     1477.20     36.17 o 
  -5   3   8      961.97      986.79     34.80 o 
  -4   3   8      873.40      835.55     31.34 o 
  -3   3   8     2395.13     2358.33     48.50 o 
  -2   3   8      636.57      639.92     23.00 o 
  -1   3   8       99.70       85.49     14.28 o 
   0   3   8      120.17      143.84     37.89 o 
   1   3   8     1976.34     1987.30     62.50 o 
   2   3   8     1117.98     1158.27     36.29 o 
   3   3   8      133.08      169.89     18.28 o 
   4   3   8      741.57      764.82     33.50 o 
   5   3   8     2921.53     2895.56     67.48 o 
   6   3   8      677.38      685.93     46.08 o 
   7   3   8       99.82      133.98     24.05 o 
   8   3   8       82.22       94.75     27.99 o 
   9   3   8       85.70       75.32     45.28 o 
 -15   4   8      595.49      444.07     89.96 o 
 -14   4   8      237.03      244.36     34.74 o 
 -13   4   8      179.96      132.92     26.88 o 
 -12   4   8      592.64      544.86     40.52 o 
 -11   4   8      154.88      137.96     24.19 o 
 -10   4   8      975.39      922.38     44.47 o 
  -9   4   8     1166.20     1135.74     44.94 o 
  -8   4   8     1902.86     1934.35     57.46 o 
  -7   4   8     1286.85     1268.18     43.11 o 
  -6   4   8     1721.47     1663.60     39.25 o 
  -5   4   8     1256.51     1142.94     38.42 o 
  -4   4   8      454.83      461.25     22.11 o 
  -3   4   8      493.34      452.01     21.61 o 
  -2   4   8     1133.70     1105.02     31.70 o 
  -1   4   8     4213.18     4157.21    108.30 o 
   0   4   8     2201.18     2148.21     58.59 o 
   1   4   8      938.49      895.33     53.70 o 
   2   4   8     1061.75      927.60     39.07 o 
   3   4   8     1036.76      989.95     57.25 o 
   4   4   8      854.04      835.67     41.07 o 
   5   4   8       25.72       28.41     14.22 o 
   6   4   8      116.67      108.31     31.66 o 
   7   4   8       65.42       58.67     18.60 o 
   8   4   8        0.18       34.69     27.00 o 
   9   4   8       22.33       43.24     29.46 o 
 -15   5   8        1.10        5.18     23.47 o 
 -14   5   8       46.46       12.00     24.99 o 
 -13   5   8      323.79      262.43     58.72 o 
 -12   5   8        7.86        7.13     17.36 o 
 -11   5   8       44.86       15.90     17.48 o 
 -10   5   8      321.99      366.29     32.20 o 
  -9   5   8      326.92      318.91     28.31 o 
  -8   5   8      159.35      140.76     20.22 o 
  -7   5   8     1020.25      994.85     39.04 o 
  -6   5   8     2889.85     2804.66    100.49 o 
  -5   5   8     2553.08     2584.74     56.04 o 
  -4   5   8     1428.04     1463.40     39.25 o 
  -3   5   8     1024.85     1009.12     31.71 o 
  -2   5   8      461.45      456.60     61.80 o 
  -1   5   8      590.41      574.24     66.72 o 
   0   5   8      517.58      570.39     44.90 o 
   1   5   8     1167.25     1164.61     45.27 o 
   2   5   8     1125.32     1134.47     83.43 o 
   3   5   8      607.35      600.34     37.23 o 
   4   5   8      702.73      682.76     33.89 o 
   5   5   8      534.47      548.16     48.73 o 
   6   5   8      351.73      359.48     39.76 o 
   7   5   8      196.82      209.18     25.73 o 
   8   5   8      134.99      173.18     30.87 o 
 -14   6   8        8.14       -0.68     24.00 o 
 -13   6   8        7.77      -16.05     21.41 o 
 -12   6   8      197.46      187.09     41.54 o 
 -11   6   8       12.32       19.00     19.64 o 
 -10   6   8       70.57       34.90     18.29 o 
  -9   6   8      174.83      188.21     28.64 o 
  -8   6   8      717.42      740.25     58.46 o 
  -7   6   8       37.13       38.98     22.52 o 
  -6   6   8       36.17       25.12     19.65 o 
  -5   6   8        2.79       -6.40     10.17 o 
  -4   6   8      275.04      281.47     24.36 o 
  -3   6   8       74.03       80.61     16.32 o 
  -2   6   8        2.54       -8.13     11.33 o 
  -1   6   8        9.50        7.65     13.82 o 
   0   6   8        0.42       16.16     14.71 o 
   1   6   8       21.10       29.53     16.85 o 
   2   6   8       86.58       54.43     18.63 o 
   3   6   8        0.70        5.92     16.41 o 
   4   6   8       20.29       18.51     17.78 o 
   5   6   8      141.53      156.26     24.23 o 
   6   6   8        6.86       -2.90     15.11 o 
   7   6   8        8.49       23.17     23.39 o 
   8   6   8        6.57       -0.09     24.39 o 
 -14   7   8       62.15       42.81     41.13 o 
 -13   7   8        1.48        9.20     22.93 o 
 -12   7   8       48.84       70.11     24.14 o 
 -11   7   8       49.74       50.06     22.53 o 
 -10   7   8       10.53      -17.98     17.62 o 
  -9   7   8       95.65       23.62     34.94 o 
  -8   7   8       15.78        4.82     21.60 o 
  -7   7   8       42.51       28.67     23.46 o 
  -6   7   8      346.85      384.30     33.37 o 
  -5   7   8       50.03       46.14     20.42 o 
  -4   7   8        2.80       15.06     29.58 o 
  -3   7   8       64.43       88.92     18.93 o 
  -2   7   8       14.15       11.02     14.62 o 
  -1   7   8      517.90      542.52     40.28 o 
   0   7   8      809.06      786.18     41.76 o 
   1   7   8      542.69      502.14     35.78 o 
   2   7   8      511.10      470.48     73.97 o 
   3   7   8      453.63      438.40     36.87 o 
   4   7   8       83.47      125.59     31.02 o 
   5   7   8      365.69      406.80     38.68 o 
   6   7   8      381.27      424.97     33.62 o 
   7   7   8      106.55       88.46     27.44 o 
 -13   8   8      270.38      266.73     44.18 o 
 -12   8   8      346.73      306.45     37.56 o 
 -11   8   8      356.16      420.18     51.82 o 
 -10   8   8      536.66      549.77     53.19 o 
  -9   8   8      741.67      749.36    115.77 o 
  -8   8   8      309.20      375.89     45.18 o 
  -7   8   8      149.73      166.59     25.37 o 
  -6   8   8      435.75      513.12     58.26 o 
  -5   8   8     1550.62     1545.75     69.30 o 
  -4   8   8     1474.51     1490.97     67.62 o 
  -3   8   8      239.05      270.23     35.43 o 
  -2   8   8      845.98      874.43     54.91 o 
  -1   8   8      489.56      517.62     87.09 o 
   0   8   8      213.67      209.31     32.71 o 
   1   8   8      187.22      188.55     33.23 o 
   2   8   8      131.91      118.72     30.29 o 
   3   8   8       95.32      152.35     37.13 o 
   4   8   8        1.91      -28.08     18.72 o 
   5   8   8      182.62      175.97     36.28 o 
   6   8   8      160.40      133.66     72.45 o 
 -12   9   8       91.00       81.66     36.33 o 
 -11   9   8       73.79       54.54     34.11 o 
 -10   9   8      131.17      119.10     36.05 o 
  -9   9   8      395.83      413.54     97.36 o 
  -8   9   8      145.40      152.83     27.44 o 
  -7   9   8       11.09       -1.78     20.04 o 
  -6   9   8        4.88       -6.32     20.70 o 
  -5   9   8      257.43      262.16     36.77 o 
  -4   9   8      417.12      459.85     44.66 o 
  -3   9   8      187.06      199.11     54.04 o 
  -2   9   8      648.69      605.68     50.14 o 
  -1   9   8      437.99      484.82     47.34 o 
   0   9   8      425.16      416.55     94.87 o 
   1   9   8      575.88      533.90     49.12 o 
   2   9   8      116.04      102.26     70.26 o 
   3   9   8      178.65      215.56     38.79 o 
   4   9   8      330.93      401.38     65.73 o 
   5   9   8      165.37      146.89     37.84 o 
 -11  10   8        1.07      -20.98     35.92 o 
 -10  10   8        4.12      -48.59     33.90 o 
  -9  10   8       13.43       20.73     25.15 o 
  -8  10   8        9.09       19.72     23.15 o 
  -7  10   8       41.01       19.05     27.47 o 
  -6  10   8       37.92       35.61     25.01 o 
  -5  10   8        5.28        3.76     20.82 o 
  -4  10   8       46.00       78.94     37.81 o 
  -3  10   8       45.63       60.33     24.83 o 
  -2  10   8       26.31       13.79     23.05 o 
  -1  10   8        9.10       -3.02     31.85 o 
   0  10   8       20.90       43.73     26.10 o 
   1  10   8       12.07       -3.77     37.36 o 
   2  10   8       29.25        1.34     23.97 o 
   3  10   8        0.11      -21.18     30.94 o 
   4  10   8        2.95       27.21     29.21 o 
  -9  11   8        5.85        9.93     25.81 o 
  -8  11   8       26.41       54.87     30.49 o 
  -7  11   8        1.01      -21.85     23.42 o 
  -6  11   8        2.19       -2.03     24.60 o 
  -5  11   8        2.35       13.15     26.36 o 
  -4  11   8        1.13      -37.13     24.75 o 
  -3  11   8       83.50       48.95     27.20 o 
  -2  11   8      257.36      267.53     69.66 o 
  -1  11   8      147.84      166.31     35.67 o 
   0  11   8        9.15       18.84     26.58 o 
   1  11   8       13.43       22.30     26.51 o 
   2  11   8      106.45      101.35     33.88 o 
  -6  12   8      156.93      113.97     73.21 o 
  -5  12   8      114.99      165.63     44.60 o 
  -4  12   8      104.73       97.88     33.77 o 
  -3  12   8       86.19       77.07     29.98 o 
  -2  12   8      100.71      142.08     35.69 o 
  -1  12   8      162.21      188.05     46.11 o 
 -16   1   9      161.64      221.53     53.76 o 
 -15   1   9       98.99       99.05     41.73 o 
 -14   1   9      104.87      127.62     39.62 o 
 -13   1   9      178.26      153.81     39.04 o 
 -12   1   9      327.74      348.45     44.55 o 
 -11   1   9      788.57      792.34     56.35 o 
 -10   1   9      500.09      528.32     44.29 o 
  -9   1   9      405.42      406.85     38.88 o 
  -8   1   9     1185.68     1128.29     53.59 o 
  -7   1   9      835.11      839.46     41.32 o 
  -6   1   9     1359.18     1364.96     42.27 o 
  -5   1   9     3898.91     3864.16     90.31 o 
  -4   1   9     4632.50     4608.96     92.61 o 
  -3   1   9      769.22      764.42     20.84 o 
  -2   1   9     1018.22      979.28     21.95 o 
  -1   1   9     1284.29     1230.55     29.31 o 
   0   1   9      917.74      908.34     34.70 o 
   1   1   9      334.93      333.55     20.46 o 
   2   1   9     1284.39     1267.82     37.12 o 
   3   1   9      987.54      897.33    105.51 o 
   4   1   9      897.43      932.23     77.96 o 
   5   1   9     1051.50      939.87     58.16 o 
   6   1   9      356.07      396.38     42.95 o 
   7   1   9      120.14      112.65     29.90 o 
   8   1   9       47.36       38.97     29.58 o 
 -16   2   9       65.41       67.67     46.52 o 
 -15   2   9       61.49       77.86     26.36 o 
 -14   2   9      209.63      128.06     31.86 o 
 -13   2   9      233.13      236.19     32.46 o 
 -12   2   9       19.95       24.33     17.59 o 
 -11   2   9      355.52      372.10     33.04 o 
 -10   2   9      160.01      140.72     21.38 o 
  -9   2   9       68.38      100.28     24.41 o 
  -8   2   9      167.24      171.84     27.54 o 
  -7   2   9        2.98       -5.49      9.50 o 
  -6   2   9       31.59       33.80     11.48 o 
  -5   2   9        2.24      -10.77     14.24 o 
  -4   2   9      738.17      725.87     25.35 o 
  -3   2   9     2094.53     2064.22     45.02 o 
  -2   2   9      834.65      811.05     26.02 o 
  -1   2   9      301.99      333.51     26.91 o 
   0   2   9      327.54      320.91     20.22 o 
   1   2   9     2410.59     2509.58     55.58 o 
   2   2   9      514.92      537.58     27.74 o 
   3   2   9        4.98       15.47     10.88 o 
   4   2   9      783.59      788.15     34.33 o 
   5   2   9      885.23      932.77     59.09 o 
   6   2   9       63.51       61.15     23.21 o 
   7   2   9      279.67      277.97     39.65 o 
   8   2   9      141.94      152.00     40.53 o 
 -15   3   9       87.68      149.68     34.75 o 
 -14   3   9      394.22      346.56     50.70 o 
 -13   3   9      373.77      389.47     37.64 o 
 -12   3   9      240.93      262.23     32.67 o 
 -11   3   9      224.99      208.56     26.87 o 
 -10   3   9      286.43      263.83     31.74 o 
  -9   3   9     1381.78     1381.37     49.36 o 
  -8   3   9     1905.84     1774.97     53.66 o 
  -7   3   9      433.83      393.64     35.41 o 
  -6   3   9      436.37      458.71     26.29 o 
  -5   3   9      176.57      183.72     18.96 o 
  -4   3   9      862.72      829.60     32.05 o 
  -3   3   9     1344.29     1269.31     42.88 o 
  -2   3   9     2060.81     2090.51     55.60 o 
  -1   3   9     2225.67     2218.56     58.79 o 
   0   3   9     1945.77     1836.69     53.37 o 
   1   3   9     2242.89     2167.95     52.66 o 
   2   3   9     1640.36     1621.43     45.66 o 
   3   3   9     1118.27     1172.06     39.62 o 
   4   3   9       24.87       10.75     12.66 o 
   5   3   9        6.63        3.36     13.23 o 
   6   3   9      803.07      831.79     58.66 o 
   7   3   9      450.41      483.21     93.81 o 
   8   3   9       81.52      109.09     38.19 o 
 -15   4   9       85.47       80.25     27.02 o 
 -14   4   9        4.51       -4.12     21.17 o 
 -13   4   9      414.98      399.87     50.65 o 
 -12   4   9       37.87       23.80     18.87 o 
 -11   4   9      241.78      219.78     28.14 o 
 -10   4   9        5.78        3.91     14.23 o 
  -9   4   9       74.93       97.23     18.32 o 
  -8   4   9        2.35       14.31     12.01 o 
  -7   4   9      221.65      262.05     33.00 o 
  -6   4   9      419.80      432.90     26.88 o 
  -5   4   9      537.10      582.38     26.32 o 
  -4   4   9       27.83        9.50      9.91 o 
  -3   4   9      272.77      268.06     22.92 o 
  -2   4   9      112.61      112.54     19.44 o 
  -1   4   9       36.34       45.46     14.90 o 
   0   4   9       41.33       34.87     14.69 o 
   1   4   9        2.41      -16.20     11.59 o 
   2   4   9      297.59      268.91     23.13 o 
   3   4   9      116.70       83.52     16.52 o 
   4   4   9       33.12       22.15     14.41 o 
   5   4   9        1.40       17.12     14.94 o 
   6   4   9       21.74       38.34     17.26 o 
   7   4   9        1.93        3.38     17.77 o 
   8   4   9       11.44       37.28     43.02 o 
 -15   5   9      142.00       76.19     28.34 o 
 -14   5   9       22.38        5.07     23.07 o 
 -13   5   9      269.78      284.93     53.96 o 
 -12   5   9      937.97      948.31     51.65 o 
 -11   5   9      334.55      348.41     33.47 o 
 -10   5   9      454.12      472.34     37.51 o 
  -9   5   9      620.59      642.01     36.37 o 
  -8   5   9     1508.55     1570.57     70.60 o 
  -7   5   9     1464.03     1467.13     66.71 o 
  -6   5   9     1483.99     1418.90     46.66 o 
  -5   5   9      821.01      816.42     31.11 o 
  -4   5   9      410.23      392.24     27.39 o 
  -3   5   9      725.18      761.15     34.69 o 
  -2   5   9     2198.00     2194.66     61.82 o 
  -1   5   9     1745.30     1663.61     53.50 o 
   0   5   9     1357.96     1430.93     50.67 o 
   1   5   9      467.71      490.53     42.34 o 
   2   5   9      326.63      340.91     33.14 o 
   3   5   9      346.48      331.94     26.45 o 
   4   5   9       62.32       48.82     16.31 o 
   5   5   9      122.27       85.86     18.62 o 
   6   5   9      141.96      160.39     23.55 o 
   7   5   9       66.78       61.80     20.95 o 
 -14   6   9      212.46      200.19     33.16 o 
 -13   6   9      129.94      103.00     27.30 o 
 -12   6   9       33.42       54.76     21.45 o 
 -11   6   9       88.39       50.42     20.63 o 
 -10   6   9        0.59      -15.43     22.56 o 
  -9   6   9       41.28        0.58     21.14 o 
  -8   6   9      112.70      114.05     28.39 o 
  -7   6   9       89.29       38.18     23.64 o 
  -6   6   9      108.14       75.93     20.99 o 
  -5   6   9        0.13        1.20     11.86 o 
  -4   6   9        2.73       16.04     13.56 o 
  -3   6   9      107.30      113.67     18.57 o 
  -2   6   9       11.54       -1.73     13.57 o 
  -1   6   9      461.83      480.99     33.11 o 
   0   6   9      451.23      448.70     33.19 o 
   1   6   9      844.27      809.63     42.16 o 
   2   6   9      287.42      286.29     29.75 o 
   3   6   9      388.80      384.65     34.84 o 
   4   6   9      349.73      335.91     29.07 o 
   5   6   9       95.96       89.69     28.91 o 
   6   6   9       11.40       22.11     17.23 o 
   7   6   9       30.45       18.49     38.37 o 
 -13   7   9       36.41       52.54     24.89 o 
 -12   7   9      163.18      222.05     42.74 o 
 -11   7   9      326.95      327.80     46.65 o 
 -10   7   9      300.65      348.95     45.65 o 
  -9   7   9      110.89      109.82     31.41 o 
  -8   7   9      262.66      301.06     44.23 o 
  -7   7   9      841.75      873.71     54.17 o 
  -6   7   9     1071.78     1045.10     56.77 o 
  -5   7   9     1711.34     1788.10     74.26 o 
  -4   7   9     1004.85      987.27     41.96 o 
  -3   7   9      263.76      308.21     28.67 o 
  -2   7   9      693.05      732.38     40.05 o 
  -1   7   9      900.28      893.87     48.46 o 
   0   7   9      280.94      336.13     31.81 o 
   1   7   9       39.75       49.85     19.01 o 
   2   7   9      244.33      262.78     41.30 o 
   3   7   9      573.05      527.26     39.91 o 
   4   7   9      513.74      513.89     48.37 o 
   5   7   9      398.56      432.19     33.88 o 
   6   7   9      215.95      170.10     33.64 o 
 -13   8   9        0.21       27.92     43.62 o 
 -12   8   9       46.35       19.34     45.13 o 
 -11   8   9        1.37      -38.28     25.52 o 
 -10   8   9       92.17       75.61     31.94 o 
  -9   8   9      120.81       59.33     31.22 o 
  -8   8   9       28.66       41.47     20.71 o 
  -7   8   9        2.32       11.74     20.12 o 
  -6   8   9       26.65       25.78     21.43 o 
  -5   8   9       52.66       41.15     20.59 o 
  -4   8   9      225.09      174.89     30.98 o 
  -3   8   9       10.99       -1.71     17.69 o 
  -2   8   9      780.65      826.22     55.22 o 
  -1   8   9      143.02      107.11     23.26 o 
   0   8   9       50.90       52.94     21.36 o 
   1   8   9       60.73       28.90     20.83 o 
   2   8   9       41.57       27.29     20.34 o 
   3   8   9       15.17       41.73     21.76 o 
   4   8   9       30.76       16.15     31.17 o 
   5   8   9       15.81       -5.32     23.42 o 
 -11   9   9      175.61      196.07     58.26 o 
 -10   9   9      380.21      352.55     49.92 o 
  -9   9   9      426.28      463.49     50.61 o 
  -8   9   9      344.74      422.16     59.62 o 
  -7   9   9      378.01      439.22     47.00 o 
  -6   9   9     1061.46     1077.60     65.96 o 
  -5   9   9     1144.13     1028.68    113.13 o 
  -4   9   9      339.38      432.92     45.83 o 
  -3   9   9      274.22      290.18     49.89 o 
  -2   9   9      608.17      596.76     51.29 o 
  -1   9   9      249.37      188.26     35.30 o 
   0   9   9      291.06      339.00     45.81 o 
   1   9   9      165.45      195.24     36.54 o 
   2   9   9      154.40      117.97     48.53 o 
   3   9   9      131.96      144.29     43.55 o 
   4   9   9       42.34       26.36     30.95 o 
 -10  10   9       85.72       74.09     31.22 o 
  -9  10   9       20.67       14.46     27.85 o 
  -8  10   9       13.96      -13.23     22.68 o 
  -7  10   9       83.92      100.34     31.86 o 
  -6  10   9       46.51       56.17     36.53 o 
  -5  10   9       17.77        3.78     40.00 o 
  -4  10   9      107.16      118.33     30.68 o 
  -3  10   9      146.66      194.18     36.68 o 
  -2  10   9       67.78       73.04     29.46 o 
  -1  10   9       13.62       42.23     30.04 o 
   0  10   9        3.92       -1.07     24.61 o 
   1  10   9        0.72        7.09     25.66 o 
   2  10   9        2.90       27.69     26.52 o 
   3  10   9       10.49        9.81     25.09 o 
  -8  11   9      363.09      351.47     48.78 o 
  -7  11   9      116.32       83.01     62.26 o 
  -6  11   9       76.33       18.91     25.72 o 
  -5  11   9      359.34      361.45     72.53 o 
  -4  11   9      336.92      316.51     45.47 o 
  -3  11   9      224.19      283.88     58.11 o 
  -2  11   9      237.16      222.27     58.79 o 
  -1  11   9      277.31      372.29     49.64 o 
   0  11   9      259.70      281.86     45.01 o 
   1  11   9      186.11      218.47     43.22 o 
 -16   0  10      139.57      112.75     63.39 o 
 -15   0  10        3.31       37.43     48.90 o 
 -14   0  10        7.49       50.56     43.02 o 
 -13   0  10       71.62      110.94     50.26 o 
 -12   0  10      242.90      294.18     61.58 o 
 -11   0  10     1407.99     1501.70    101.43 o 
 -10   0  10      418.39      460.22     61.89 o 
  -9   0  10      957.15     1059.30     78.64 o 
  -8   0  10      817.93      909.72     69.58 o 
  -7   0  10      276.60      257.24     26.14 o 
  -6   0  10      941.40      953.55     64.53 o 
  -5   0  10     1506.67     1534.18     56.24 o 
  -4   0  10     4165.63     4065.83     82.17 o 
  -3   0  10     1081.09     1079.12     61.49 o 
  -2   0  10     1333.95     1285.58     51.18 o 
  -1   0  10     1280.57     1280.69     53.06 o 
   0   0  10     1746.41     1782.88     63.43 o 
   1   0  10     1319.51     1257.78     82.87 o 
   2   0  10     1160.97     1045.71     78.04 o 
   3   0  10     1314.54     1552.57     98.56 o 
   4   0  10     1516.71     1480.57     98.41 o 
   5   0  10     1384.16     1342.61     97.81 o 
   6   0  10      686.42      741.57     81.66 o 
   7   0  10      345.22      436.22     71.24 o 
 -16   1  10       12.25       42.50     43.09 o 
 -15   1  10      118.73      137.99     43.37 o 
 -14   1  10      412.04      470.15     59.45 o 
 -13   1  10      303.64      304.03     46.08 o 
 -12   1  10      486.48      437.12     48.65 o 
 -11   1  10      569.06      563.73     55.37 o 
 -10   1  10      205.52      190.79     72.00 o 
  -9   1  10      260.74      292.86     35.32 o 
  -8   1  10       48.54       27.46     18.91 o 
  -7   1  10      126.72      142.91     17.89 o 
  -6   1  10       25.25       29.00     12.40 o 
  -5   1  10      140.02      176.86     18.55 o 
  -4   1  10      532.03      517.04     22.73 o 
  -3   1  10      197.04      211.04     22.00 o 
  -2   1  10      408.50      361.70     23.03 o 
  -1   1  10      337.33      312.26     19.76 o 
   0   1  10       26.20       42.78     14.46 o 
   1   1  10       26.89       11.55     13.27 o 
   2   1  10       45.22       46.94     18.91 o 
   3   1  10        0.16      -11.36     14.73 o 
   4   1  10       25.35       30.12     21.14 o 
   5   1  10       11.13       39.74     22.78 o 
   6   1  10       20.78       18.93     38.19 o 
   7   1  10        0.36      -22.62     26.41 o 
 -15   2  10       25.37        3.60     34.79 o 
 -14   2  10      131.22       87.73     35.90 o 
 -13   2  10        1.15      -13.96     25.26 o 
 -12   2  10        0.19      -25.49     19.47 o 
 -11   2  10        8.20       10.09     21.12 o 
 -10   2  10       16.82       30.64     23.71 o 
  -9   2  10       19.92       28.75     20.91 o 
  -8   2  10      149.68      194.00     30.03 o 
  -7   2  10      439.64      431.79     57.29 o 
  -6   2  10        3.05      -13.72      9.15 o 
  -5   2  10        2.26        1.87     19.34 o 
  -4   2  10        9.81       -7.83      8.05 o 
  -3   2  10      338.31      334.58     28.76 o 
  -2   2  10        0.10       -2.25     14.51 o 
  -1   2  10      149.50      139.42     15.29 o 
   0   2  10      389.55      351.15     26.67 o 
   1   2  10       15.11       24.50     11.83 o 
   2   2  10      146.49      125.11     34.54 o 
   3   2  10      230.19      207.83     31.80 o 
   4   2  10      304.42      271.74     58.19 o 
   5   2  10       89.49       86.61     42.04 o 
   6   2  10      257.09      233.55     38.36 o 
   7   2  10      160.80      202.55     72.15 o 
 -15   3  10      178.98      169.18     32.91 o 
 -14   3  10      253.59      294.41     40.90 o 
 -13   3  10       81.21      142.61     37.28 o 
 -12   3  10      102.44       92.29     22.83 o 
 -11   3  10      321.99      346.80     32.99 o 
 -10   3  10      227.38      279.99     38.00 o 
  -9   3  10      362.30      359.56     38.05 o 
  -8   3  10       66.17      107.64     24.55 o 
  -7   3  10     1084.65     1119.91    122.87 o 
  -6   3  10     1812.98     1761.06     52.24 o 
  -5   3  10      132.85      142.48     16.88 o 
  -4   3  10      161.80      195.87     17.00 o 
  -3   3  10      121.62      132.65     17.92 o 
  -2   3  10       48.12       37.56     15.61 o 
  -1   3  10      324.59      315.80     37.08 o 
   0   3  10      171.89      196.21     19.65 o 
   1   3  10       26.34       34.09     13.14 o 
   2   3  10      595.83      599.98     30.61 o 
   3   3  10       26.27       32.05     22.96 o 
   4   3  10       24.60       41.35     19.93 o 
   5   3  10       50.57       46.97     32.45 o 
   6   3  10        9.94       11.44     22.66 o 
   7   3  10        3.37       25.99     26.52 o 
 -15   4  10      146.51       85.09     28.93 o 
 -14   4  10      164.86      129.88     32.89 o 
 -13   4  10      325.53      317.42     36.25 o 
 -12   4  10      159.46      188.23     28.45 o 
 -11   4  10       29.13       45.42     18.31 o 
 -10   4  10      527.67      514.49     35.34 o 
  -9   4  10      660.31      512.85     46.11 o 
  -8   4  10      729.60      706.27     48.88 o 
  -7   4  10      592.12      659.32     85.81 o 
  -6   4  10     1126.00     1142.01     53.15 o 
  -5   4  10     1442.72     1476.71     41.53 o 
  -4   4  10     1021.83      960.62     38.71 o 
  -3   4  10     1016.73     1030.82     40.42 o 
  -2   4  10      813.98      846.80     38.03 o 
  -1   4  10     1322.27     1414.99     49.56 o 
   0   4  10     1815.59     1658.24     53.91 o 
   1   4  10     1505.10     1448.73     51.48 o 
   2   4  10     1579.94     1649.56     49.83 o 
   3   4  10      506.94      543.35     31.96 o 
   4   4  10      593.27      644.53     37.41 o 
   5   4  10      682.11      656.90     36.91 o 
   6   4  10      613.03      571.35     53.06 o 
   7   4  10      389.69      357.83     48.61 o 
 -14   5  10      100.51       53.28     24.33 o 
 -13   5  10        5.21       20.14     19.86 o 
 -12   5  10       89.42       71.32     43.78 o 
 -11   5  10      221.02      195.47     39.55 o 
 -10   5  10       69.38       43.01     25.43 o 
  -9   5  10      141.05      159.28     58.79 o 
  -8   5  10      347.21      410.22     45.96 o 
  -7   5  10      383.66      414.82     40.50 o 
  -6   5  10      204.63      228.86     20.54 o 
  -5   5  10      103.61       97.29     18.63 o 
  -4   5  10       31.42       12.60     22.57 o 
  -3   5  10       43.33       25.61     14.10 o 
  -2   5  10       43.49       35.27     22.79 o 
  -1   5  10       70.85       29.41     22.41 o 
   0   5  10       10.83       26.53     15.80 o 
   1   5  10        6.98       -5.51     15.29 o 
   2   5  10        5.01       10.37     15.26 o 
   3   5  10       19.15       35.30     19.22 o 
   4   5  10        1.97      -11.35     13.33 o 
   5   5  10        6.33       18.58     16.37 o 
   6   5  10       16.91       -4.24     16.57 o 
 -14   6  10        4.40      -32.20     21.46 o 
 -13   6  10        3.21       -7.57     28.75 o 
 -12   6  10      102.01       87.60     34.11 o 
 -11   6  10        0.03        1.90     24.29 o 
 -10   6  10       11.64        4.75     24.19 o 
  -9   6  10       13.12       17.00     25.13 o 
  -8   6  10        0.71       -1.12     21.29 o 
  -7   6  10       75.84       65.51     25.06 o 
  -6   6  10       74.71      105.10     25.58 o 
  -5   6  10        7.78        5.83     13.64 o 
  -4   6  10        1.84        2.78     13.67 o 
  -3   6  10      194.81      205.91     24.70 o 
  -2   6  10       98.07       81.12     18.80 o 
  -1   6  10        0.38       -1.93     19.24 o 
   0   6  10       21.84        7.85     15.83 o 
   1   6  10       26.80       51.59     19.23 o 
   2   6  10        0.88      -12.16     16.66 o 
   3   6  10      216.23      174.16     40.59 o 
   4   6  10      148.35      146.34     23.07 o 
   5   6  10       27.22       69.28     20.18 o 
   6   6  10        2.84       10.81     17.61 o 
 -13   7  10       64.01       89.14     36.57 o 
 -12   7  10       99.21       57.80     33.62 o 
 -11   7  10      385.52      362.13     48.87 o 
 -10   7  10      140.27      114.30     45.28 o 
  -9   7  10      141.79      132.97     42.72 o 
  -8   7  10      204.74      244.76     53.51 o 
  -7   7  10      205.90      221.92     34.70 o 
  -6   7  10      199.48      251.76     35.16 o 
  -5   7  10       29.05       33.27     16.48 o 
  -4   7  10      145.30      140.97     22.31 o 
  -3   7  10      884.11      873.83     43.88 o 
  -2   7  10      291.04      286.75     29.94 o 
  -1   7  10       69.64       71.08     20.61 o 
   0   7  10       94.93       86.61     43.25 o 
   1   7  10      266.32      271.20     31.51 o 
   2   7  10       47.38       68.61     25.42 o 
   3   7  10       81.79       77.30     24.32 o 
   4   7  10       91.93      129.79     23.80 o 
   5   7  10      180.67      174.82     48.54 o 
 -12   8  10      197.38      127.23     74.04 o 
 -11   8  10      270.66      202.71     42.29 o 
 -10   8  10      130.19      193.29     53.89 o 
  -9   8  10      224.83      325.88     62.49 o 
  -8   8  10      339.77      322.51     42.06 o 
  -7   8  10      519.65      557.86    102.11 o 
  -6   8  10      859.32      777.12     56.29 o 
  -5   8  10      327.83      428.84     45.48 o 
  -4   8  10       68.99       75.00     26.11 o 
  -3   8  10      517.09      509.78     38.60 o 
  -2   8  10     1711.01     1778.34     86.78 o 
  -1   8  10      597.49      639.62     46.58 o 
   0   8  10      164.82      200.52     28.61 o 
   1   8  10      309.56      300.86     34.30 o 
   2   8  10     1127.48      981.96     64.83 o 
   3   8  10      779.02      682.58     47.72 o 
   4   8  10      169.04      164.50     31.70 o 
 -11   9  10      115.36      101.62     46.72 o 
 -10   9  10       32.06       11.74     26.01 o 
  -9   9  10       12.28       21.65     31.92 o 
  -8   9  10      101.77       99.20     29.32 o 
  -7   9  10       27.43       63.16     26.62 o 
  -6   9  10        3.62        0.49     23.97 o 
  -5   9  10       42.79       27.26     25.35 o 
  -4   9  10      137.19      123.59     30.17 o 
  -3   9  10       15.15       14.45     29.51 o 
  -2   9  10        1.26      -20.19     22.33 o 
  -1   9  10       23.51       48.93     27.85 o 
   0   9  10       70.74       49.03     27.58 o 
   1   9  10       13.29       12.22     25.21 o 
   2   9  10       25.08       58.98     31.85 o 
   3   9  10       36.36       57.21     30.99 o 
  -9  10  10        1.44       14.72     28.14 o 
  -8  10  10       10.50       22.15     27.33 o 
  -7  10  10        2.31       16.26     25.90 o 
  -6  10  10       24.16       22.51     26.77 o 
  -5  10  10       11.23       13.18     24.97 o 
  -4  10  10        3.72        4.56     22.34 o 
  -3  10  10       54.10       15.46     40.30 o 
  -2  10  10       55.91       32.32     27.20 o 
  -1  10  10       12.53       25.83     25.61 o 
   0  10  10        1.92      -21.10     27.09 o 
   1  10  10        0.92        4.69     49.51 o 
  -7  11  10      213.75      214.24     40.87 o 
  -6  11  10      200.62      250.13     43.83 o 
  -5  11  10       32.30       26.79     40.83 o 
  -4  11  10       43.64       56.29     45.89 o 
  -3  11  10      107.92       96.23     33.08 o 
  -2  11  10       68.98       28.50     36.00 o 
  -1  11  10       32.87       29.28     44.38 o 
 -15   1  11      211.85      125.77     42.35 o 
 -14   1  11       64.08       50.21     27.13 o 
 -13   1  11      101.79      138.74     51.85 o 
 -12   1  11        8.51       21.90     24.70 o 
 -11   1  11        0.00       53.99     49.28 o 
 -10   1  11       81.47       80.18     26.04 o 
  -9   1  11       72.90       54.69     22.59 o 
  -8   1  11       78.03       49.89     22.57 o 
  -7   1  11       18.49       32.64     14.31 o 
  -6   1  11      198.19      208.83     30.58 o 
  -5   1  11       36.63       35.81     12.36 o 
  -4   1  11      238.21      230.38     16.18 o 
  -3   1  11      149.66      161.69     14.23 o 
  -2   1  11      425.04      434.67     29.71 o 
  -1   1  11      110.12      127.22     19.38 o 
   0   1  11      324.06      358.70     28.46 o 
   1   1  11      202.29      169.84     29.72 o 
   2   1  11      631.85      544.74     46.21 o 
   3   1  11      367.72      337.77     46.64 o 
   4   1  11      529.73      522.83     79.92 o 
   5   1  11      267.73      287.90     41.24 o 
   6   1  11        1.68       11.56     22.93 o 
 -15   2  11      533.09      680.12     67.31 o 
 -14   2  11      211.23      225.34     43.65 o 
 -13   2  11      338.81      353.09     47.07 o 
 -12   2  11     1109.90     1184.89     71.69 o 
 -11   2  11     1029.27     1176.77    165.66 o 
 -10   2  11      606.19      633.57     67.39 o 
  -9   2  11      632.50      713.83    113.21 o 
  -8   2  11     1547.83     1570.23     67.85 o 
  -7   2  11     1973.72     1943.13     85.05 o 
  -6   2  11      174.45      236.48     23.14 o 
  -5   2  11     2461.23     2622.74     57.07 o 
  -4   2  11     3905.26     4000.38     85.69 o 
  -3   2  11      588.48      624.79     31.67 o 
  -2   2  11      554.56      615.65     27.86 o 
  -1   2  11     1643.03     1752.75     57.45 o 
   0   2  11     1386.98     1320.65     49.82 o 
   1   2  11      571.92      635.07     37.70 o 
   2   2  11      173.25      227.94     38.72 o 
   3   2  11      770.83      930.53    102.49 o 
   4   2  11      551.38      560.99    106.71 o 
   5   2  11       24.59       23.49     33.81 o 
   6   2  11      124.64      120.45     32.01 o 
 -15   3  11       18.31       57.32     36.62 o 
 -14   3  11       12.15      -12.52     47.47 o 
 -13   3  11       67.94       85.61     34.21 o 
 -12   3  11      120.13       40.19     28.23 o 
 -11   3  11       54.35        8.31     23.56 o 
 -10   3  11      107.40      110.23     29.19 o 
  -9   3  11      143.32      182.29     37.06 o 
  -8   3  11      146.89      162.94     29.35 o 
  -7   3  11        0.86        2.29     24.00 o 
  -6   3  11     1232.99     1270.87     58.32 o 
  -5   3  11      347.64      339.20     27.06 o 
  -4   3  11      289.13      279.28     24.95 o 
  -3   3  11      106.45      133.21     19.19 o 
  -2   3  11       83.85       72.14     21.74 o 
  -1   3  11      876.94      827.48     33.48 o 
   0   3  11      455.80      461.88     28.04 o 
   1   3  11      256.02      235.03     22.15 o 
   2   3  11       12.03       50.38     17.90 o 
   3   3  11      148.68      140.05     29.95 o 
   4   3  11      420.32      316.97     42.12 o 
   5   3  11      248.61      304.54     43.44 o 
   6   3  11      385.15      365.61     47.71 o 
 -15   4  11       46.20       62.33     73.89 o 
 -14   4  11        1.72       -6.09     21.47 o 
 -13   4  11       97.16      112.15     26.16 o 
 -12   4  11        0.07      -20.58     22.96 o 
 -11   4  11        0.77       -5.20     23.64 o 
 -10   4  11      103.58      109.92     29.60 o 
  -9   4  11       38.86       53.14     24.94 o 
  -8   4  11        2.38        5.11     20.36 o 
  -7   4  11       24.36       30.55     21.40 o 
  -6   4  11        8.32       22.63     11.92 o 
  -5   4  11        0.17       24.68     13.21 o 
  -4   4  11       95.93       90.18     18.41 o 
  -3   4  11       77.70       57.15     16.74 o 
  -2   4  11        8.79       -4.30     13.11 o 
  -1   4  11        9.20        1.57     14.35 o 
   0   4  11        0.31      -12.53     13.82 o 
   1   4  11       88.12       37.01     32.68 o 
   2   4  11       10.30        2.54     12.93 o 
   3   4  11        5.83       -1.43     15.50 o 
   4   4  11       22.63        2.45     19.54 o 
   5   4  11        2.64       -5.28     20.89 o 
   6   4  11       14.56      -11.85     23.83 o 
 -14   5  11       20.78       40.73     42.11 o 
 -13   5  11       37.57       10.17     29.12 o 
 -12   5  11        7.90       13.59     44.83 o 
 -11   5  11       69.45       25.69     38.79 o 
 -10   5  11        0.42       11.07     40.38 o 
  -9   5  11        5.94        9.85     22.77 o 
  -8   5  11       16.30       35.49     22.76 o 
  -7   5  11       65.27      121.45     27.69 o 
  -6   5  11        2.24        1.86     16.37 o 
  -5   5  11        8.42        1.86     26.53 o 
  -4   5  11       39.37       55.61     16.98 o 
  -3   5  11      177.04      199.34     27.16 o 
  -2   5  11      222.95      224.53     26.31 o 
  -1   5  11      186.92      182.93     24.69 o 
   0   5  11      105.00      108.20     21.79 o 
   1   5  11      238.03      256.25     29.20 o 
   2   5  11      127.12       95.07     18.93 o 
   3   5  11       21.49       26.54     23.38 o 
   4   5  11       10.66       16.05     17.17 o 
   5   5  11       22.29        3.97     24.33 o 
 -14   6  11      164.79      220.22     64.60 o 
 -13   6  11      141.32      102.75     66.41 o 
 -12   6  11      429.86      433.37     52.89 o 
 -11   6  11      697.38      815.29     63.88 o 
 -10   6  11      571.15      512.54     93.51 o 
  -9   6  11      892.78      796.17     97.51 o 
  -8   6  11     1487.90     1589.07    126.87 o 
  -7   6  11     1546.15     1713.00     74.22 o 
  -6   6  11      559.73      665.90     49.28 o 
  -5   6  11      466.64      559.15     39.79 o 
  -4   6  11     1118.78     1143.19     47.25 o 
  -3   6  11     1321.82     1422.32     90.37 o 
  -2   6  11      629.78      635.59     39.27 o 
  -1   6  11      449.65      553.26     69.21 o 
   0   6  11      510.17      527.95     37.62 o 
   1   6  11      713.99      777.02     45.95 o 
   2   6  11      265.43      296.30     32.88 o 
   3   6  11       89.87      100.56     21.69 o 
   4   6  11      356.53      302.08     30.19 o 
 -13   7  11        2.00       15.30     33.12 o 
 -12   7  11        2.90       10.61     33.64 o 
 -11   7  11       15.92       17.31     41.21 o 
 -10   7  11        7.42       -7.05     26.96 o 
  -9   7  11       43.56        6.04     34.26 o 
  -8   7  11       16.34        6.57     21.54 o 
  -7   7  11       12.72       67.07     26.51 o 
  -6   7  11       75.45       65.51     24.31 o 
  -5   7  11        9.97        5.92     17.66 o 
  -4   7  11        3.92        3.39     15.67 o 
  -3   7  11      155.31      151.64     31.43 o 
  -2   7  11      712.53      761.56     44.24 o 
  -1   7  11      194.68      197.02     27.37 o 
   0   7  11       82.50      105.09     24.15 o 
   1   7  11      383.78      387.10     37.81 o 
   2   7  11      950.24      876.68     62.30 o 
   3   7  11      239.59      265.96     34.07 o 
   4   7  11        9.65       18.30     18.93 o 
 -12   8  11        0.60       -8.68     38.11 o 
 -11   8  11        2.74      -15.06     27.61 o 
 -10   8  11        7.90      -19.77     35.77 o 
  -9   8  11        1.52       -0.19     22.61 o 
  -8   8  11        8.22        0.18     22.76 o 
  -7   8  11       68.63       52.68     27.06 o 
  -6   8  11       32.87       -2.17     21.98 o 
  -5   8  11       33.51       12.56     20.95 o 
  -4   8  11        0.48        4.01     17.20 o 
  -3   8  11       22.76       19.63     18.38 o 
  -2   8  11       62.64       62.08     21.49 o 
  -1   8  11        6.50        2.94     17.62 o 
   0   8  11        8.88      -15.63     17.84 o 
   1   8  11       48.75       27.97     23.52 o 
   2   8  11       74.58       75.90     28.08 o 
   3   8  11        5.13      -16.12     21.52 o 
 -10   9  11        0.09        2.48     24.89 o 
  -9   9  11       24.64       22.13     26.54 o 
  -8   9  11        1.66       -7.04     23.79 o 
  -7   9  11       14.89       27.94     26.30 o 
  -6   9  11       57.24        3.63     23.32 o 
  -5   9  11       30.14       55.99     26.24 o 
  -4   9  11        1.15       16.49     26.19 o 
  -3   9  11        2.84       -1.04     23.23 o 
  -2   9  11       13.54       56.78     29.34 o 
  -1   9  11        1.43      -15.54     22.02 o 
   0   9  11        3.07       40.24     27.42 o 
   1   9  11        6.91        8.59     57.66 o 
  -8  10  11      217.41      274.30     70.04 o 
  -7  10  11      514.71      604.67     96.30 o 
  -6  10  11      674.91      689.77     61.10 o 
  -5  10  11      514.87      484.78     70.19 o 
  -4  10  11      448.03      473.06     52.14 o 
  -3  10  11      496.55      551.06     62.41 o 
  -2  10  11      306.91      338.64     47.98 o 
  -1  10  11      212.50      238.09     41.65 o 
 -15   0  12      361.85      593.95    103.09 o 
 -14   0  12      444.63      558.78     95.85 o 
 -13   0  12      931.88     1096.28    104.00 o 
 -12   0  12      365.28      448.90     70.34 o 
 -11   0  12      190.19      198.49     53.28 o 
 -10   0  12      369.09      453.58     64.30 o 
  -9   0  12      295.80      351.09     56.90 o 
  -8   0  12      222.28      257.52     38.26 o 
  -7   0  12       50.88       57.00     20.26 o 
  -6   0  12      929.65      911.14     48.12 o 
  -5   0  12     1523.19     1571.08     81.36 o 
  -4   0  12      575.65      634.25     52.15 o 
  -3   0  12       25.91        6.98     14.52 o 
  -2   0  12        0.42      -13.43     23.85 o 
  -1   0  12        8.34        7.70     24.30 o 
   0   0  12        0.40       -2.42     24.30 o 
   1   0  12       41.31       37.43     32.00 o 
   2   0  12      210.42      133.13     43.47 o 
   3   0  12       16.53       -1.06     27.77 o 
   4   0  12       90.67       39.85     34.57 o 
   5   0  12        3.32      -39.09     29.43 o 
 -15   1  12       46.08       48.23     39.10 o 
 -14   1  12       92.68       46.71     33.91 o 
 -13   1  12      248.62      329.45     64.53 o 
 -12   1  12      559.89      553.14     53.57 o 
 -11   1  12      353.39      398.81     50.72 o 
 -10   1  12       28.13       23.30     23.94 o 
  -9   1  12      216.06      265.07    100.90 o 
  -8   1  12     1038.65     1107.88     58.53 o 
  -7   1  12      351.43      348.56     28.35 o 
  -6   1  12       13.96       22.88     12.07 o 
  -5   1  12      535.53      549.40     23.99 o 
  -4   1  12      456.28      477.68     26.62 o 
  -3   1  12      414.52      466.36     31.65 o 
  -2   1  12      332.93      312.06     27.34 o 
  -1   1  12      249.58      238.52    108.38 o 
   0   1  12      345.85      332.59     40.15 o 
   1   1  12       24.72       24.27     25.58 o 
   2   1  12      107.53      159.87     44.30 o 
   3   1  12      713.86      680.84     56.48 o 
   4   1  12      117.01      108.31     30.32 o 
   5   1  12      100.91      118.15     32.18 o 
 -15   2  12        2.91       41.01     34.85 o 
 -14   2  12       27.10       -1.99     27.66 o 
 -13   2  12       50.72       15.82     26.78 o 
 -12   2  12       14.72       31.78     26.68 o 
 -11   2  12        1.44       16.71     24.38 o 
 -10   2  12       63.15       44.38     23.56 o 
  -9   2  12       37.60       22.55     22.79 o 
  -8   2  12        8.92       12.41     21.34 o 
  -7   2  12      566.01      527.34     40.62 o 
  -6   2  12      697.50      740.29     31.04 o 
  -5   2  12      291.98      273.99     24.59 o 
  -4   2  12      275.83      242.82     23.46 o 
  -3   2  12       55.10       83.63     19.96 o 
  -2   2  12       11.61       19.54     17.10 o 
  -1   2  12        5.79        4.54     13.10 o 
   0   2  12        2.32       -6.20     16.74 o 
   1   2  12        2.24       -6.63     17.08 o 
   2   2  12       40.38       57.79     24.07 o 
   3   2  12      379.11      368.15     99.32 o 
   4   2  12        0.08        5.48     22.24 o 
   5   2  12        4.65       -3.92     23.93 o 
 -15   3  12       14.28       25.53     33.47 o 
 -14   3  12      100.56      101.05     35.25 o 
 -13   3  12      334.37      327.15     48.71 o 
 -12   3  12       84.14       89.73     49.28 o 
 -11   3  12      126.41      161.50     35.27 o 
 -10   3  12      367.44      421.77     44.76 o 
  -9   3  12      659.48      650.27     58.64 o 
  -8   3  12      438.17      415.17     42.26 o 
  -7   3  12       60.04       57.76     24.46 o 
  -6   3  12      284.54      270.17     25.42 o 
  -5   3  12     1508.13     1424.91     53.11 o 
  -4   3  12      566.32      569.00     33.49 o 
  -3   3  12       53.06       61.35     16.94 o 
  -2   3  12      138.41      142.95     22.83 o 
  -1   3  12     1087.43     1031.78     75.31 o 
   0   3  12      577.30      560.57     38.41 o 
   1   3  12       60.88       72.77     19.84 o 
   2   3  12      346.97      336.59     69.13 o 
   3   3  12      721.97      658.51     57.16 o 
   4   3  12      143.47      124.38     31.22 o 
   5   3  12       57.32      136.50     35.68 o 
 -14   4  12      134.87      116.56     40.07 o 
 -13   4  12       84.08       96.55     34.96 o 
 -12   4  12      319.91      362.83     58.87 o 
 -11   4  12      369.23      434.07     77.43 o 
 -10   4  12      593.46      639.44     54.44 o 
  -9   4  12      737.69      829.00     57.52 o 
  -8   4  12      725.22      676.88     50.50 o 
  -7   4  12      143.51      140.43     23.01 o 
  -6   4  12       15.65       10.21     13.85 o 
  -5   4  12       18.30       20.27     15.37 o 
  -4   4  12        8.66       22.38     15.03 o 
  -3   4  12      102.17      121.46     20.23 o 
  -2   4  12       14.31       31.33     16.15 o 
  -1   4  12       44.66       59.39     29.94 o 
   0   4  12       15.62        5.77     14.29 o 
   1   4  12        8.62       42.59     19.33 o 
   2   4  12       39.35       31.26     18.09 o 
   3   4  12        5.52      -12.60     19.31 o 
   4   4  12       11.85       -0.99     23.67 o 
 -14   5  12      100.35      129.12     71.09 o 
 -13   5  12       26.72       59.71     32.02 o 
 -12   5  12      211.15      266.54     44.58 o 
 -11   5  12      304.72      277.14     46.57 o 
 -10   5  12      223.30      261.03     41.77 o 
  -9   5  12      227.19      216.62     37.97 o 
  -8   5  12      457.67      524.37     71.39 o 
  -7   5  12      458.58      465.92     43.25 o 
  -6   5  12      137.14      115.26     26.46 o 
  -5   5  12       97.32      133.77     27.60 o 
  -4   5  12       75.07       77.67     19.65 o 
  -3   5  12       80.85       66.39     19.49 o 
  -2   5  12      121.13      128.00     22.31 o 
  -1   5  12      221.71      201.69     40.57 o 
   0   5  12      235.64      281.01     30.62 o 
   1   5  12      235.33      258.97     25.83 o 
   2   5  12      198.58      172.20     28.50 o 
   3   5  12      166.60      188.62     29.31 o 
   4   5  12      168.00      149.64     35.27 o 
 -13   6  12        0.12      -33.22     28.28 o 
 -12   6  12       30.83       32.53     30.56 o 
 -11   6  12        0.03       -4.38     42.04 o 
 -10   6  12       10.34       -5.46     26.79 o 
  -9   6  12       32.49       52.68     40.00 o 
  -8   6  12       36.73       72.01     40.15 o 
  -7   6  12      102.80      113.97     33.96 o 
  -6   6  12      169.73      185.36     58.72 o 
  -5   6  12        0.07        7.07     16.17 o 
  -4   6  12       52.78       57.19     23.09 o 
  -3   6  12      126.20       80.72     21.18 o 
  -2   6  12       75.51       68.00     20.25 o 
  -1   6  12       22.60       22.98     19.25 o 
   0   6  12       18.58       32.04     20.05 o 
   1   6  12       61.24       76.00     21.76 o 
   2   6  12       35.85       17.84     16.04 o 
   3   6  12        0.58        8.30     20.50 o 
 -12   7  12       51.58       21.85     62.56 o 
 -11   7  12       58.28       76.06     35.36 o 
 -10   7  12       65.80       20.98     37.74 o 
  -9   7  12      409.70      438.75     49.62 o 
  -8   7  12      616.52      584.74     52.26 o 
  -7   7  12      116.35      117.65     36.83 o 
  -6   7  12      259.13      267.81     38.59 o 
  -5   7  12      489.90      476.02     71.85 o 
  -4   7  12      134.94      165.99     27.17 o 
  -3   7  12      480.67      431.13     36.17 o 
  -2   7  12      515.91      588.69     43.34 o 
  -1   7  12      381.15      334.65     34.77 o 
   0   7  12      396.21      451.86     50.64 o 
   1   7  12      192.78      161.56     37.02 o 
   2   7  12       81.67       59.37     25.80 o 
 -11   8  12      119.69       92.22     50.41 o 
 -10   8  12        4.14       -9.20     26.41 o 
  -9   8  12        1.73       16.61     25.57 o 
  -8   8  12       48.46        7.98     39.92 o 
  -7   8  12      183.25      193.62     37.60 o 
  -6   8  12      109.69       76.76     29.23 o 
  -5   8  12        9.51       -1.93     22.73 o 
  -4   8  12      128.89      174.92     28.88 o 
  -3   8  12       73.18       28.71     20.57 o 
  -2   8  12       38.12       14.64     20.52 o 
  -1   8  12       19.59       30.43     21.18 o 
   0   8  12        0.11       -9.92     19.98 o 
   1   8  12        0.42       19.58     23.31 o 
  -9   9  12      101.73       71.01     34.63 o 
  -8   9  12       45.12       50.46     29.83 o 
  -7   9  12       82.43       46.85     28.36 o 
  -6   9  12      150.75      203.77     40.32 o 
  -5   9  12      193.92      183.13     36.57 o 
  -4   9  12      316.36      211.96     37.93 o 
  -3   9  12      144.69      136.45     37.74 o 
  -2   9  12       98.89       70.49     25.18 o 
  -1   9  12       93.96       40.95     31.55 o 
  -6  10  12        3.18       37.74     44.83 o 
  -5  10  12       30.99       22.41     27.43 o 
  -4  10  12       21.61       46.34     42.26 o 
 -15   1  13       88.58       92.65     46.79 o 
 -14   1  13      185.99      132.62     39.26 o 
 -13   1  13      281.16      292.73     60.23 o 
 -12   1  13      211.10      190.87     64.23 o 
 -11   1  13      154.71      116.64     32.47 o 
 -10   1  13      373.53      310.83     56.30 o 
  -9   1  13      431.02      410.34     48.38 o 
  -8   1  13      628.35      701.77     39.78 o 
  -7   1  13     1272.28     1262.26     41.95 o 
  -6   1  13     1616.59     1575.71     47.06 o 
  -5   1  13      395.68      402.98     31.04 o 
  -4   1  13      250.96      283.33     28.29 o 
  -3   1  13      320.51      305.85     29.31 o 
  -2   1  13      223.46      213.61     34.03 o 
  -1   1  13      197.23      237.51     35.97 o 
   0   1  13      100.18       96.62     27.80 o 
   1   1  13       64.20       55.81     23.54 o 
   2   1  13      303.18      257.85     39.61 o 
   3   1  13      217.09      208.97     38.55 o 
   4   1  13        7.79       -6.61     21.74 o 
 -14   2  13       33.46       29.31     31.91 o 
 -13   2  13        3.05       21.67     28.03 o 
 -12   2  13       23.33       23.43     25.81 o 
 -11   2  13        3.55       -1.00     24.05 o 
 -10   2  13       17.06       -3.34     24.00 o 
  -9   2  13      195.86      201.10     35.27 o 
  -8   2  13       84.18       58.80     58.41 o 
  -7   2  13       43.66       85.73     20.30 o 
  -6   2  13      212.89      225.46     24.78 o 
  -5   2  13      441.59      426.35     32.57 o 
  -4   2  13      171.75      161.45     23.25 o 
  -3   2  13       58.70       43.45     17.45 o 
  -2   2  13      156.98      174.56     25.15 o 
  -1   2  13      545.70      411.57     44.33 o 
   0   2  13       56.28       91.59     28.32 o 
   1   2  13       56.84       72.08     25.95 o 
   2   2  13      690.85      575.20     54.15 o 
   3   2  13      362.59      324.42     56.83 o 
   4   2  13       43.18       36.74     26.95 o 
 -14   3  13      101.74      132.85     41.51 o 
 -13   3  13       48.66        7.94     28.64 o 
 -12   3  13      238.71      259.28     43.67 o 
 -11   3  13      646.15      646.17     55.65 o 
 -10   3  13      507.00      571.47     74.56 o 
  -9   3  13      303.06      307.61     39.52 o 
  -8   3  13      581.99      504.62     45.05 o 
  -7   3  13      407.47      417.78     38.66 o 
  -6   3  13      518.07      501.14     33.56 o 
  -5   3  13      964.56      952.71     42.57 o 
  -4   3  13      625.43      652.09     37.38 o 
  -3   3  13      394.77      447.79     52.74 o 
  -2   3  13      501.31      493.16     47.82 o 
  -1   3  13      461.14      346.70     33.47 o 
   0   3  13      229.92      192.38     34.66 o 
   1   3  13       43.15       31.63     23.68 o 
   2   3  13       10.43        3.59     22.12 o 
   3   3  13        1.93        3.78     22.17 o 
 -14   4  13        1.26        7.81     30.77 o 
 -13   4  13        9.81       -4.84     27.42 o 
 -12   4  13       10.53       26.30     28.42 o 
 -11   4  13        6.76        6.27     25.55 o 
 -10   4  13        3.89        0.13     23.99 o 
  -9   4  13        2.91       16.75     23.11 o 
  -8   4  13      196.43      233.66     51.02 o 
  -7   4  13       38.12       60.47     22.99 o 
  -6   4  13       44.10       40.67     16.85 o 
  -5   4  13       19.77       23.24     15.74 o 
  -4   4  13        8.84       -6.66     15.24 o 
  -3   4  13        0.60      -15.53     13.87 o 
  -2   4  13       17.50       -5.51     18.70 o 
  -1   4  13      125.45      133.19     24.86 o 
   0   4  13        0.41        1.08     15.87 o 
   1   4  13        1.07      -10.52     18.31 o 
   2   4  13        3.70      -10.63     20.70 o 
   3   4  13        3.79       18.16     24.76 o 
 -13   5  13      132.25      124.74     40.87 o 
 -12   5  13      136.30       25.68     31.12 o 
 -11   5  13      180.43      257.16     67.02 o 
 -10   5  13      441.52      348.36     47.58 o 
  -9   5  13      494.79      511.69     73.96 o 
  -8   5  13       74.84       79.76     35.55 o 
  -7   5  13       34.85       68.89     23.68 o 
  -6   5  13      101.75       99.20     25.69 o 
  -5   5  13      146.41      172.61     31.04 o 
  -4   5  13      484.42      452.80     37.04 o 
  -3   5  13      389.91      401.18     33.63 o 
  -2   5  13      366.84      378.38     33.91 o 
  -1   5  13      337.39      347.04     33.42 o 
   0   5  13      146.55      198.05     28.94 o 
   1   5  13      134.63      163.91     27.97 o 
   2   5  13       43.62       39.67     23.86 o 
 -12   6  13       27.96        7.93     32.34 o 
 -11   6  13       30.34       26.29     30.11 o 
 -10   6  13        0.62       -7.70     33.81 o 
  -9   6  13       29.70       79.10     30.00 o 
  -8   6  13       33.93       34.50     25.16 o 
  -7   6  13       31.81       32.19     24.58 o 
  -6   6  13      148.56      215.72     36.19 o 
  -5   6  13       60.07       29.59     19.14 o 
  -4   6  13       71.81       60.77     20.27 o 
  -3   6  13      237.80      175.46     27.61 o 
  -2   6  13      383.39      361.62     35.19 o 
  -1   6  13      588.05      564.11     40.96 o 
   0   6  13      263.84      299.82     35.03 o 
   1   6  13      219.88      218.75     31.58 o 
   2   6  13      165.03      159.56     29.96 o 
 -11   7  13      101.47       46.49     45.89 o 
 -10   7  13      110.98      120.03     34.84 o 
  -9   7  13      292.69      333.59     44.98 o 
  -8   7  13      449.06      481.56     51.20 o 
  -7   7  13      379.10      305.61     72.83 o 
  -6   7  13       93.49       79.35     30.12 o 
  -5   7  13       91.23       86.13     30.00 o 
  -4   7  13      439.37      401.27     37.54 o 
  -3   7  13      322.36      343.80     35.88 o 
  -2   7  13       74.70      111.35     28.36 o 
  -1   7  13       30.31       29.45     20.37 o 
   0   7  13       64.29       67.73     24.55 o 
   1   7  13      116.04      121.31     37.08 o 
 -10   8  13        2.05       20.02     25.09 o 
  -9   8  13       19.78       68.15     31.46 o 
  -8   8  13        2.43       13.75     32.53 o 
  -7   8  13        0.17       -3.78     24.90 o 
  -6   8  13       86.92      105.44     31.83 o 
  -5   8  13       15.33       18.41     25.16 o 
  -4   8  13       86.41       73.77     24.67 o 
  -3   8  13        3.87       -5.02     19.46 o 
  -2   8  13        0.63        5.46     20.71 o 
  -1   8  13        1.77        5.66     21.71 o 
  -7   9  13      286.66      237.78     42.81 o 
  -6   9  13      186.53      225.98     41.99 o 
  -5   9  13       63.04       98.28     42.41 o 
  -4   9  13       46.32       31.12     28.91 o 
  -3   9  13       47.63       44.53     42.57 o 
 -14   0  14      270.39      231.69     68.83 o 
 -13   0  14      585.25      660.06     86.49 o 
 -12   0  14      246.86      386.71     68.68 o 
 -11   0  14      525.93      438.63     71.39 o 
 -10   0  14     1015.97     1030.92     93.58 o 
  -9   0  14      778.12      897.19     84.68 o 
  -8   0  14      839.74      863.43    118.94 o 
  -7   0  14      915.68     1008.93     56.08 o 
  -6   0  14     1102.28     1194.89     60.61 o 
  -5   0  14      508.68      463.69     62.19 o 
  -4   0  14      570.03      600.74     69.73 o 
  -3   0  14      610.12      647.68     74.56 o 
  -2   0  14      625.34      521.80     69.73 o 
  -1   0  14      269.05      285.28     58.26 o 
   0   0  14      383.13      395.92     70.34 o 
   1   0  14      737.04      700.66     84.22 o 
   2   0  14      661.83      644.21     82.72 o 
 -14   1  14       80.40       85.99     43.40 o 
 -13   1  14      121.23      114.21     36.62 o 
 -12   1  14       15.69      -18.09     25.83 o 
 -11   1  14        9.87       -4.76     26.31 o 
 -10   1  14        3.59        1.40     23.37 o 
  -9   1  14        3.35       16.31     33.36 o 
  -8   1  14        0.33      -23.05     15.37 o 
  -7   1  14       29.31       32.66     15.96 o 
  -6   1  14      144.26       99.03     21.85 o 
  -5   1  14       17.96       26.71     17.72 o 
  -4   1  14        0.01       -0.24     19.02 o 
  -3   1  14       12.53       14.59     19.84 o 
  -2   1  14        4.19       19.01     21.06 o 
  -1   1  14        7.66      -12.21     21.08 o 
   0   1  14       26.80       41.35     24.70 o 
   1   1  14       38.86        8.84     20.59 o 
   2   1  14       20.05       13.06     23.27 o 
 -14   2  14        3.27       -8.56     29.93 o 
 -13   2  14        1.24       14.56     26.71 o 
 -12   2  14       14.99      -16.41     34.34 o 
 -11   2  14        3.98       28.54     21.72 o 
 -10   2  14       12.17       -6.04     26.46 o 
  -9   2  14        0.00      -33.06     22.04 o 
  -8   2  14       67.03       70.06     27.82 o 
  -7   2  14       11.40        2.52     15.97 o 
  -6   2  14       13.95       15.43     16.75 o 
  -5   2  14       32.14       27.76     17.86 o 
  -4   2  14       17.70       10.52     16.94 o 
  -3   2  14       58.83       37.44     18.79 o 
  -2   2  14       60.94       28.66     23.78 o 
  -1   2  14        0.67       -5.45     24.45 o 
   0   2  14        2.81        2.92     24.00 o 
   1   2  14       44.96       65.04     26.90 o 
   2   2  14       27.16       10.31     25.40 o 
 -13   3  14       23.48       25.41     30.61 o 
 -12   3  14       71.49       66.80     30.84 o 
 -11   3  14       60.09       25.08     25.78 o 
 -10   3  14       26.08       18.13     23.98 o 
  -9   3  14      205.62      255.29     38.98 o 
  -8   3  14      101.30       97.07     26.51 o 
  -7   3  14        0.70       -9.03     18.82 o 
  -6   3  14        1.38      -19.18     20.13 o 
  -5   3  14       19.83        6.49     27.09 o 
  -4   3  14       38.59       34.83     17.55 o 
  -3   3  14        5.71       28.11     17.42 o 
  -2   3  14        0.45       12.67     18.21 o 
  -1   3  14        6.10      -16.86     20.61 o 
   0   3  14       79.71       70.69     34.79 o 
   1   3  14        1.45       -7.43     22.49 o 
   2   3  14        2.92        4.96     23.46 o 
 -13   4  14      112.44       82.20     35.61 o 
 -12   4  14      427.66      377.02     73.81 o 
 -11   4  14      504.55      523.00     55.17 o 
 -10   4  14      502.01      578.00     54.84 o 
  -9   4  14      173.11      208.45     55.55 o 
  -8   4  14      362.26      403.80     43.06 o 
  -7   4  14      844.24      838.29     54.97 o 
  -6   4  14      702.15      809.90     47.33 o 
  -5   4  14      715.62      746.27     42.86 o 
  -4   4  14      547.06      622.77     98.41 o 
  -3   4  14      533.16      573.34     42.44 o 
  -2   4  14      723.60      838.66     74.93 o 
  -1   4  14      569.16      575.14     43.18 o 
   0   4  14      274.38      208.45     38.33 o 
   1   4  14      119.06      128.96     34.63 o 
 -12   5  14       25.97       33.23     29.62 o 
 -11   5  14       32.68       94.79     48.60 o 
 -10   5  14       55.36       24.60     40.00 o 
  -9   5  14       48.63       29.08     24.44 o 
  -8   5  14        9.54      -18.05     20.92 o 
  -7   5  14        0.08       10.71     21.91 o 
  -6   5  14        1.91       -1.46     19.49 o 
  -5   5  14       16.96        3.06     17.89 o 
  -4   5  14       12.72        1.19     18.08 o 
  -3   5  14        0.04        5.94     24.49 o 
  -2   5  14        0.47      -29.97     21.66 o 
  -1   5  14        3.52        5.21     17.62 o 
   0   5  14        0.21       -3.95     18.77 o 
   1   5  14        0.17      -13.31     21.45 o 
 -11   6  14        0.01      -26.72     37.89 o 
 -10   6  14        0.05      -10.70     24.59 o 
  -9   6  14       42.56       35.97     26.54 o 
  -8   6  14       20.42       30.64     26.84 o 
  -7   6  14        0.03       -2.93     22.91 o 
  -6   6  14        5.80        8.75     23.45 o 
  -5   6  14        0.15       17.78     20.18 o 
  -4   6  14        0.59        8.33     18.88 o 
  -3   6  14        0.03       -2.03     20.24 o 
  -2   6  14        8.59       -3.40     24.86 o 
  -1   6  14        0.05       30.16     55.92 o 
   0   6  14        2.30      -25.15     16.77 o 
 -10   7  14       15.62       34.60     29.49 o 
  -9   7  14       21.16        9.49     27.55 o 
  -8   7  14       22.13       21.60     26.80 o 
  -7   7  14        7.06       10.16     27.12 o 
  -6   7  14        1.32       28.38     29.74 o 
  -5   7  14      218.71      183.76     36.81 o 
  -4   7  14       94.36       65.03     23.31 o 
  -3   7  14       14.51      -11.14     19.92 o 
  -2   7  14       15.92      -15.01     19.64 o 
  -7   8  14      241.20      296.58     45.95 o 
  -6   8  14       83.29       62.54     32.04 o 
  -5   8  14      166.77      260.60     43.40 o 
  -4   8  14      466.30      482.74     75.47 o 
 -13   1  15       24.98       31.15     26.42 o 
 -12   1  15       24.48       14.18     30.19 o 
 -11   1  15      144.83      175.67     38.10 o 
 -10   1  15      127.68      111.75     40.53 o 
  -9   1  15       81.67       61.65     31.11 o 
  -8   1  15       17.77       58.01     26.39 o 
  -7   1  15       27.25       19.77     17.71 o 
  -6   1  15       87.23       55.84     21.19 o 
  -5   1  15      213.18      203.43     43.47 o 
  -4   1  15      171.23      211.88     37.19 o 
  -3   1  15       43.58       75.62     28.37 o 
  -2   1  15       76.98       44.67     27.02 o 
  -1   1  15      151.08       97.89     31.61 o 
   0   1  15      363.83      354.19     48.83 o 
   1   1  15       98.38       58.57     30.78 o 
 -13   2  15      190.74      287.97     49.57 o 
 -12   2  15      116.23      139.79     38.21 o 
 -11   2  15      216.23      218.21     40.74 o 
 -10   2  15      468.12      455.48     50.25 o 
  -9   2  15      479.44      550.48     76.53 o 
  -8   2  15      213.98      259.64     38.35 o 
  -7   2  15      710.13      657.32     52.23 o 
  -6   2  15      824.24      791.55     46.14 o 
  -5   2  15      158.57      188.49     28.29 o 
  -4   2  15      176.73      210.44     36.14 o 
  -3   2  15      459.22      526.74     79.02 o 
  -2   2  15      356.21      330.51     45.79 o 
  -1   2  15       74.25       55.64     30.28 o 
   0   2  15       21.59       28.49     26.45 o 
 -12   3  15       87.07       88.66     67.24 o 
 -11   3  15       37.40       78.27     30.90 o 
 -10   3  15        2.50       10.72     24.76 o 
  -9   3  15      112.28      107.47     45.43 o 
  -8   3  15      530.89      508.22     71.70 o 
  -7   3  15       47.06      117.73     45.13 o 
  -6   3  15       80.11       50.66     32.21 o 
  -5   3  15      168.79      170.49     27.89 o 
  -4   3  15       87.55      128.33     25.80 o 
  -3   3  15      153.52      204.85     37.75 o 
  -2   3  15      116.77      121.85     32.15 o 
  -1   3  15      145.67      132.37     34.19 o 
   0   3  15       37.73       52.63     28.80 o 
 -12   4  15       15.61       33.56     32.53 o 
 -11   4  15       10.06       18.72     39.85 o 
 -10   4  15        0.71      -16.60     36.98 o 
  -9   4  15       31.63       13.68     22.70 o 
  -8   4  15       59.12       18.83     23.74 o 
  -7   4  15        1.57      -14.64     35.92 o 
  -6   4  15        8.52       14.64     36.98 o 
  -5   4  15        2.70       -0.55     25.19 o 
  -4   4  15        1.28       -3.51     18.88 o 
  -3   4  15        2.41       11.98     20.70 o 
  -2   4  15        0.44       -1.77     24.99 o 
  -1   4  15       14.82       29.94     26.28 o 
 -11   5  15        5.99        6.49     41.36 o 
 -10   5  15        0.37       -0.68     24.39 o 
  -9   5  15        0.98       30.47     26.16 o 
  -8   5  15      156.91      129.72     33.75 o 
  -7   5  15      142.12      153.85     34.06 o 
  -6   5  15       37.99       82.26     44.07 o 
  -5   5  15       51.76       73.85     31.23 o 
  -4   5  15      173.97      227.57     45.89 o 
  -3   5  15      244.18      235.45     33.76 o 
  -2   5  15      115.99       77.06     24.86 o 
  -1   5  15       47.08       45.28     37.43 o 
 -10   6  15      280.25      239.39     66.41 o 
  -9   6  15      186.09      201.59     40.02 o 
  -8   6  15       46.48       48.58     38.57 o 
  -7   6  15      102.64      173.29     35.64 o 
  -6   6  15      262.31      314.12     53.36 o 
  -5   6  15      408.77      414.56     47.03 o 
  -4   6  15      313.15      331.20     48.08 o 
  -3   6  15      105.25      106.43     34.66 o 
  -7   7  15       61.60      176.00     57.06 o 
  -6   7  15       23.67       52.38     47.24 o 
 -12   0  16       50.72       48.00     46.34 o 
 -11   0  16       18.67       92.22     49.96 o 
 -10   0  16        0.50      -39.55     36.53 o 
  -9   0  16       16.10       16.91     41.66 o 
  -7   0  16        6.89      -43.47     28.98 o 
  -6   0  16       42.00       49.96     39.85 o 
  -5   0  16       46.31      112.15     46.19 o 
  -4   0  16       34.10       26.41     40.30 o 
  -3   0  16       41.49       51.32     40.45 o 
  -2   0  16       65.20       12.68     38.64 o 
  -1   0  16      266.35      341.12     72.75 o 
 -12   1  16       40.38       21.54     52.15 o 
 -11   1  16      157.94      128.79     50.87 o 
 -10   1  16      373.94      401.73     50.66 o 
  -9   1  16      323.71      476.37     74.11 o 
  -8   1  16      115.16      107.23     31.80 o 
  -7   1  16      103.82      145.70    103.17 o 
  -6   1  16      182.25      207.95     37.50 o 
  -5   1  16      264.97      323.39     45.76 o 
  -4   1  16      283.01      288.46     61.73 o 
  -3   1  16      298.89      241.92     41.84 o 
  -2   1  16      178.00      115.93     35.19 o 
 -11   2  16        3.96      -16.75     43.32 o 
 -10   2  16        5.15       42.87     44.98 o 
  -9   2  16       64.92       22.34     41.21 o 
  -8   2  16      160.32      127.94     34.26 o 
  -7   2  16        3.10        4.16     23.72 o 
  -6   2  16       27.79       25.49     21.32 o 
  -5   2  16       10.99       -6.16     23.16 o 
  -4   2  16        4.04       11.40     26.17 o 
  -3   2  16       25.54       28.39     28.41 o 
  -2   2  16        0.29       -1.08     26.55 o 
 -11   3  16      144.33      196.68     64.00 o 
 -10   3  16       77.20      100.98     53.58 o 
  -9   3  16       16.95      -24.15     38.94 o 
  -8   3  16      150.23      231.74     39.86 o 
  -7   3  16      670.07      679.90     57.11 o 
  -6   3  16      310.52      291.09     34.38 o 
  -5   3  16       39.69       69.56     39.71 o 
  -4   3  16       83.84      147.03     36.55 o 
  -3   3  16      292.04      362.56     48.74 o 
  -2   3  16      154.68      144.71     48.83 o 
 -10   4  16        6.18       31.24     45.73 o 
  -9   4  16       71.06       40.75     46.64 o 
  -8   4  16       88.14       54.79     42.87 o 
  -7   4  16       18.96       17.81     44.38 o 
  -6   4  16       39.79       20.30     26.31 o 
  -5   4  16       60.50       70.38     29.09 o 
  -4   4  16       43.40       38.13     23.48 o 
  -3   4  16        0.17      -16.17     25.58 o 
  -8   5  16      117.96      184.00     56.15 o 
  -7   5  16      174.43      252.67     67.02 o 
  -6   5  16      215.89      286.03     68.07 o 
  -5   5  16      221.13      178.94     40.97 o 
  -9   1  17      121.65      125.13     51.77 o 
  -7   1  17        8.04       -0.54     28.45 o 
  -6   1  17        1.46      -11.61     25.87 o 
  -5   1  17       11.96        2.91     27.66 o 
  -8   2  17       85.60      112.82     36.29 o 
  -7   2  17      195.49      143.39     51.62 o 
  -6   2  17      188.92      153.61     36.62 o 
                                                 
